# Supplementary material for: Identification of a novel locus C 2 controlling canary yellow flesh color in watermelons
Source: Front Genet. 2023 Sep 19;14:1256627. doi: 10.3389/fgene.2023.1256627 (PMC10545963; doi:10.3389/fgene.2023.1256627)
Supplement: Supplementary file 1 [file Table2.XLSX]

## Sheet: Sheet2
Gene name	Gene location	Gene description	Exon/intron	Sequence variation		Syn/Non-syn
Cla97C02G039740	Cla97Chr02 : 27607391 - 27613983	ferric reduction oxidase 2-like	Intron	SNP	G/A	-
			Intron	SNP	T/C	-
			Intron	Indel	21bp deletion	-
			Intron	SNP	T/G	-
			Intron	Indel	1bp insertion	-
			Intron	Indel	1bp insertion	-
			Intron	Indel	1bp insertion	-
			Intron	SNP	A/G	-
Cla97C02G039770	Cla97Chr02 : 27678787 - 27683797	Protein FAR1-RELATED SEQUENCE 5	Intron	SNP	A/C	-
			Intron	SNP	A/G	-
			Intron	SNP	G/A	-
			Intron	SNP	G/A	-
			Exon	SNP	A/C	Non-syn
Cla97C02G039790	Cla97Chr02 : 27688699 - 27691860	exosome complex component RRP41 homolog	Intron	SNP	C/A	-
			Intron	SNP	T/A	-
			Intron	SNP	A/C	-
			Intron	SNP	T/C	-
			Intron	Indel	2bp deletion	-
			Intron	Indel	2bp deletion	-
			Exon	SNP	G/A	Non-syn
			Intron	SNP	A/G	-
			Intron	SNP	A/T	-
Cla97C02G039800	Cla97Chr02 : 27694843 - 27697055	Thioredoxin-like protein 4A	Intron	SNP	C/T	-
			Intron	Indel	1bp insertion	-
Cla97C02G039820	Cla97Chr02 : 27704532 - 27707563	BTB/POZ domain protein	Intron	SNP	C/A	-
			Intron	SNP	C/G	-
Cla97C02G039830	Cla97Chr02 : 27716741 - 27722943	E3 ubiquitin ligase BIG BROTHER-related	Intron	SNP	C/T	-
			Intron	Indel	1bp insertion	-
			Intron	Indel	1bp insertion	-
			Intron	SNP	G/A	-
			Intron	SNP	T/C	-
			Exon	SNP	C/T	Non-Syn
Cla97C02G039840	Cla97Chr02 : 27727949 - 27729677	sugar transport protein 10-like	Intron	Indel	1bp insertion	-
Cla97C02G039850	Cla97Chr02 : 27735657 - 27737387	sugar transport protein 10-like	Intron	Indel	1bp insertion	-
Cla97C02G039880	Cla97Chr02 : 27789033 - 27790964	Pentatricopeptide repeat	Exon	SNP	G/C	Non-syn
Cla97C02G039890	Cla97Chr02 : 27791136 - 27792440	Unknown protein	Intron	Indel	3bp deletion	-
			Intron	Indel	1bp insertion	-
Cla97C02G039900	Cla97Chr02 : 27805420 - 27819443	myosin-1-like	Intron	Indel	2bp deletion	-
			Intron	SNP	G/A	-
			Intron	SNP	C/T	-
			Intron	SNP	A/G	-
			Exon	SNP	A/G	Syn
Cla97C02G039910	Cla97Chr02 : 27825059 - 27829842	FAD synthetase 2, chloroplastic-like	Intron	Indel	20bp deletion	-
			Intron	SNP	C/T	-
Cla97C02G039920	Cla97Chr02 : 27835676 - 27837362	F-box/LRR-repeat 4-like protein	Exon	SNP	T/C	Syn
Cla97C02G039950	Cla97Chr02 : 27857242 - 27858319	GRAM domain-containing protein	Exon	SNP	T/C	Non-syn
Cla97C02G039960	Cla97Chr02 : 27864541 - 27867707	transcription factor DIVARICATA	Exon	SNP	C/T	Syn
			Intron	Indel	16bp insertion	-
			Intron	SNP	G/A	-
			Intron	SNP	C/T	-
			Intron	SNP	G/A	-
Cla97C02G039970	Cla97Chr02 : 27867760 - 27869449	Unknown protein	Intron	SNP	A/T	-
Cla97C02G039980	Cla97Chr02 : 27874745 - 27876372	Transmembrane protein, putative	Intron	Indel	1bp deletion	-
			Intron	SNP	C/A	-
