# Supplementary material for: Identification of a novel locus C 2 controlling canary yellow flesh color in watermelons
Source: Front Genet. 2023 Sep 19;14:1256627. doi: 10.3389/fgene.2023.1256627 (PMC10545963; doi:10.3389/fgene.2023.1256627)
Supplement: Supplementary file 2 [file Table3.XLSX]

## Sheet: Sheet1
SM 3. Flesh color phenotype and marke genotype for 135 F2 plants
F2	Flesh color	Marker Genotype
		M1	M2	M3	M4	M5	M6	M7	M8	M9
4104-1	A	A	A	A	A	A	A	A	A	A
4104-2	B	A	A	A	A	A	H	H	H	H
4104-3	A	A	A	A	A	A	A	A	A	A
4104-4	B	H	H	H	H	H	H	H	H	H
4104-5	B	B	B	B	B	B	B	B	B	B
4104-6	B	H	H	H	H	H	H	H	H	H
4104-7	B	H	H	H	H	H	H	H	H	H
4104-8	A	A	A	A	A	A	A	A	A	A
4104-9	B	H	H	H	H	H	H	H	H	H
4104-10	B	B	B	B	B	B	B	B	B	B
4104-11	B	B	B	B	B	B	B	B	B	B
4104-12	B	H	H	H	H	H	H	H	H	H
4104-13	B	H	H	H	H	H	H	H	H	H
4104-14	B	H	H	H	H	H	H	H	H	H
4104-15	B	B	B	B	B	B	B	B	B	H
4104-16	B	H	H	H	H	H	H	H	H	H
4104-17	B	B	B	B	B	B	B	B	B	B
4104-18	B	H	H	H	H	H	H	H	H	H
4104-19	B	B	B	B	B	B	B	B	B	B
4104-20	B	H	H	H	H	H	H	H	H	B
4104-21	B	B	B	B	B	B	B	B	B	B
4104-22	B	B	B	B	B	B	B	B	B	H
4104-23	B	H	H	H	H	H	H	B	B	B
4104-24	B	H	H	H	H	H	H	H	H	H
4104-25	B	H	H	H	H	H	H	H	H	H
4104-26	B	H	H	H	H	H	H	H	H	H
4104-27	B	B	B	B	B	B	B	B	B	B
4104-28	B	B	B	B	B	B	B	B	B	B
4104-29	A	A	A	A	A	A	A	A	A	A
4104-30	B	H	H	H	H	H	H	H	H	H
4104-31	B	B	B	B	B	B	B	B	B	B
4104-32	B	H	H	H	H	H	H	H	H	H
4104-33	B	H	H	H	H	H	H	H	H	H
4104-34	B	H	H	H	H	H	H	H	H	H
4104-35	B	H	H	H	H	H	H	H	H	H
4104-36	B	B	B	B	B	B	B	B	B	B
4104-37	B	B	B	B	B	B	B	B	B	B
4104-38	B	B	B	B	B	B	B	B	B	B
4104-39	B	B	B	B	B	B	B	B	B	H
4104-40	A	A	A	A	A	A	A	A	A	A
4104-41	B	H	H	H	H	H	H	H	H	H
4104-42	A	A	A	A	A	A	A	A	A	A
4104-43	B	H	H	H	H	H	H	H	H	A
4104-44	B	H	H	H	H	H	H	H	H	H
4104-45	A	A	A	A	A	A	A	A	A	A
4104-46	B	B	B	B	B	B	B	B	B	B
4104-47	B	H	H	H	H	H	H	H	H	H
4104-48	B	H	H	H	H	H	H	H	H	H
4104-49	A	A	A	A	H	A	A	A	A	A
4104-50	A	A	A	A	A	A	A	A	A	A
4104-51	A	A	A	A	A	A	A	A	A	A
4104-52	B	B	B	B	B	B	B	B	B	B
4104-53	B	H	H	H	H	H	H	H	H	H
4104-54	B	B	B	B	B	B	B	B	B	B
4104-55	A	A	A	A	A	A	A	A	A	A
4104-56	B	B	B	B	B	B	B	B	B	B
4104-57	B	B	B	B	B	B	B	B	B	B
4104-58	B	H	H	H	H	H	H	H	H	H
4104-59	A	H	H	H	A	A	A	A	A	A
4104-60	A	H	A	A	A	A	A	A	A	A
4104-61	A	A	A	A	A	A	A	A	A	A
4104-62	A	H	A	A	A	A	A	A	A	A
4104-63	B	H	H	H	H	H	H	H	H	H
4104-64	B	H	H	H	H	H	H	H	H	H
4104-65	B	B	B	B	B	B	B	B	B	B
4104-66	B	B	B	B	B	B	B	B	B	B
4104-67	A	A	A	A	A	A	A	A	A	B
4104-68	A	A	A	A	A	A	A	A	A	A
4104-69	A	A	A	A	A	A	A	A	A	A
4104-70	A	A	A	A	A	A	A	A	A	A
4104-71	B	A	A	A	A	A	A	A	A	A
4104-72	B	H	H	H	H	H	H	H	H	H
4104-73	A	A	A	A	A	A	A	A	A	H
4104-74	A	H	H	H	H	H	H	H	H	H
4104-75	B	B	H	H	H	H	H	H	H	H
4104-76	B	B	B	B	B	B	B	B	B	B
4104-77	B	B	B	B	B	B	B	B	B	B
4104-78	B	B	B	B	B	B	B	B	B	B
4104-79	A	H	A	A	A	A	A	A	A	A
4104-80	B	B	B	B	B	B	B	B	B	B
4104-81	A	H	H	H	A	A	A	A	A	A
4104-82	B	H	H	H	H	H	H	H	H	H
4104-83	A	H	A	A	A	A	A	A	A	A
4104-84	B	H	H	H	H	H	H	H	H	H
4104-85	A	H	A	A	A	A	A	A	A	A
4104-86	A	H	A	A	A	A	A	A	A	A
4104-87	A	H	A	A	A	A	A	A	A	H
4104-88	A	A	A	A	A	A	A	A	A	A
4104-89	A	H	A	A	A	A	A	A	A	A
4104-90	B	H	H	H	H	H	H	H	H	H
4104-91	B	H	H	H	H	H	H	H	H	H
4104-92	A	A	A	A	A	A	A	A	A	A
4104-93	A	H	A	A	A	A	A	A	A	A
4104-94	B	H	H	H	H	H	H	H	H	H
4104-95	A	A	A	A	A	A	A	A	A	A
4104-96	A	A	A	A	A	A	A	A	A	A
4104-97	B	H	H	H	H	H	H	H	H	H
4104-98	B	H	H	H	H	H	H	H	H	H
4104-99	B	B	B	B	B	B	B	B	B	B
4104-100	A	A	A	A	A	A	A	A	A	A
4104-101	B	B	H	H	H	H	H	H	H	A
4104-102	B	H	H	H	H	H	H	H	H	H
4104-103	A	A	A	A	A	A	A	A	A	A
4104-104	A	A	A	A	A	A	A	A	A	A
4104-105	B	B	B	B	B	B	B	B	B	B
4104-106	B	H	H	H	H	H	H	H	H	H
4104-107	B	H	H	H	H	H	H	H	H	H
4104-108	B	H	H	H	H	H	H	H	H	H
4104-109	B	B	B	B	B	B	B	B	B	B
4104-110	B	H	H	H	H	H	H	H	H	H
4104-111	B	B	B	B	B	B	B	B	B	B
4104-112	B	H	H	H	H	H	H	H	H	H
4104-113	B	H	H	H	H	H	H	H	H	H
4104-114	A	A	A	A	A	A	A	A	A	H
4104-115	B	B	B	B	B	B	B	B	B	B
4104-116	B	H	H	H	H	H	H	H	H	H
4104-117	B	B	B	B	B	B	B	B	B	B
4104-118	A	A	A	A	A	A	A	A	A	A
4104-119	B	H	H	H	H	H	H	H	H	H
4104-120	B	H	H	H	H	H	H	H	H	H
4104-121	B	B	B	B	B	B	B	B	B	B
4104-122	A	A	A	A	A	A	A	A	A	A
4104-123	B	B	H	H	H	H	H	H	H	H
4104-124	B	H	H	H	H	H	H	H	H	H
4104-125	B	B	B	B	B	B	B	B	B	B
4104-126	B	B	B	B	B	B	B	B	B	B
4104-127	B	B	B	B	B	B	B	B	B	H
4104-128	B	B	B	B	B	B	B	B	B	B
4104-129	B	H	H	H	H	H	H	H	H	H
4104-130	B	B	B	B	B	B	B	B	B	B
4104-131	B	H	H	H	H	H	H	H	H	B
4104-132	A	A	A	A	A	A	A	A	A	A
4104-133	B	H	H	H	H	H	H	H	H	A
4104-134	B	B	B	B	B	B	B	B	B	B
4104-135	A	A	A	A	A	A	A	A	A	A
