# Supplementary material for: Identification of a novel locus C 2 controlling canary yellow flesh color in watermelons
Source: Front Genet. 2023 Sep 19;14:1256627. doi: 10.3389/fgene.2023.1256627 (PMC10545963; doi:10.3389/fgene.2023.1256627)
Supplement: Supplementary file 3 [file Table1.XLSX]

## Sheet: 1.SNP_list
			monomorphic (common) SNP		ICY-H				ICY-L		CY						Gene structure information			Gene annotation					Flanking sequence		Synonymous
id	pos	ref	ICY-H	CY	PS186	PS186_Depth	PS189	PS_189_Depth	PS187	PS187_Depth	PS160	PS160_Depth	PS188	PS188_Depth	PS190	PS190_Depth	Genic/Intergenic	Transcript.feature	Feature	Description	Interpro	GO	GO.desc	EC.number	Flanking_seq.(600bp)	Allele
Cla97Chr02	27611273	T	T	G	T	29|30	T	29|29	T	20|20	G	34|34	G	26|26	G	29|29	Cla97C02G039740	Cla97C02G039740.1:Intron	Intron	ferric reduction oxidase 2-like	IPR000778 (Cytochrome b245, heavy chain), IPR013130 (Ferric reductase transmembrane component-like domain), IPR017938 (Riboflavin synthase-like beta-barrel)	GO:0016020, GO:0016021, GO:0016491, GO:0055114	ferric reduction oxidase 2-like	NA	ACTAAAGCTAGTTCCCCAGCTATGTTTGATACGTCAGTTTTAGCCCATTTAAGCATCTGCAAAATAAAAATCAATAGAAACATTATTTTTTTATTTTAAAATGTAGACAAACAAGTTTGACATTATTTGGGTGCATCTTAGCTACACCTATCTTTGTGCAATCTACTCTAATGGCAATGATTAGGAAATAAAATTGAAAAATTTTCAATTTCAATGTGTTTCTCTAAAATTTGTTTGTTTATTTTATTTTTTGAGTATAATAATTGTAGATGGAAGATCAAACTTCCGATCTTTATAGAG[T]ACAATTATGCCAATTATCATTCACTTCATTTCAGCTTCTCTTATTCACATATTTGATCTCTTGGAAACTTCCTTTTGTTGAACAGTTAAAGAGAAA…	T/G
Cla97Chr02	27612520	A	A	G	A	27|27	A	24|24	A	36|36	G	24|24	G	22|22	G	29|29	Cla97C02G039740	Cla97C02G039740.1:Intron	Intron	ferric reduction oxidase 2-like	IPR000778 (Cytochrome b245, heavy chain), IPR013130 (Ferric reductase transmembrane component-like domain), IPR017938 (Riboflavin synthase-like beta-barrel)	GO:0016020, GO:0016021, GO:0016491, GO:0055114	ferric reduction oxidase 2-like	NA	TAATATATCATTTTAAAGCAAAGCCAACCCTTCCATCATGATGATGTCAATCTTAAGTTCACATTAATATTATCCCATAAAAATTGGATTGTATAAATAAATAATTGGATATATTCAACATAACCCTTTTTAGTTTTGAACAAGAAATTATATTATAGAGAAATTAATTAAAGCAAACTATTAGAGCAACATTTTTGTTTTTGTTATTATTAATTTTTAGTCAACATGCGGGGTGGACTTGATCGAAAGTTCATATATCTTTGATTCACATGACTTAATCTATTGATCGAGAGTTCATAT[A]TCTTTGATTCACATGACTTAATCTATTGATTTATATTCAGATTGATCATTATTAACCTATGTTATAGTTGGAATGAGAACTCACTTGAGAACTATT…	A/G
Cla97Chr02	27614134	A	A	G	A	37|37	A	29|29	A	23|23	G	32|32	G	23|23	G	20|20	Intergenic								AGAAAAACAAGAACATTATTAAATGACTTTTATATATTTTTCGTTCATTATTTACCTGGTTTCCACGTAATTTTGATCTTTGAGTTTTCCCTCCAAATGAATGTAAATACAACCCAAAATAGCGATGAACAAAATGGGAAATGTATACATCAAAAGGGAAGTTCCTATACCAAACAAAATTAGCAAAAACTTTGCATCAAACAAAAAGAGTCTTCAAATAACTTAAAAGTTATATAGAAACTAGAAAAACAAAATCATAGAAGAATGAACAAAACCTTCTGATCCAAAATAAGTAGAATA[A]TAACTTTTCTCTCTAATTTTGGGCAGCCATTTATGTCTATAGGTATTGGTAGGCATCATAACCCAAAGAAAAAGCCACCCCACAAACAAGATGAAC…	A/G
Cla97Chr02	27614260	C	C	T	C	30|30	C	36|36	C	26|26	T	29|29	T	29|29	T	23|23	Intergenic								GAACAAAATGGGAAATGTATACATCAAAAGGGAAGTTCCTATACCAAACAAAATTAGCAAAAACTTTGCATCAAACAAAAAGAGTCTTCAAATAACTTAAAAGTTATATAGAAACTAGAAAAACAAAATCATAGAAGAATGAACAAAACCTTCTGATCCAAAATAAGTAGAATAATAACTTTTCTCTCTAATTTTGGGCAGCCATTTATGTCTATAGGTATTGGTAGGCATCATAACCCAAAGAAAAAGCCACCCCACAAACAAGATGAACACCAAAACCCTAATGGCCAAGCTCAAAAC[C]CTCTTTCTATCCATCACTTTTAGCTCCAAAAATTGGATTTTTGTTTTGTTTTGTTTCAATCAAATTATTATAGAAATCTTAGTGAAATGAAGAATT…	C/T
Cla97Chr02	27614547	A	A	T	A	21|21	A	25|25	A	24|24	T	21|21	T	25|25	T	27|27	Intergenic								CCAAGCTCAAAACCCTCTTTCTATCCATCACTTTTAGCTCCAAAAATTGGATTTTTGTTTTGTTTTGTTTCAATCAAATTATTATAGAAATCTTAGTGAAATGAAGAATTATTTATAGGAAGAGAATGTTGGGATTGCTTAATTAAATAGGTAAAGGGATATTATTAGGGGAATGGAATGTAAGTTTACAACATATAAAGCATGGTTCATGGCTTGGTTTTGCACTTGATGAAAGCATTTTTATGTTAATATATGGTGTTGTCCAATGAGATATTGCCACGTAAGAATTGGGGAGGGGAA[A]TGAGTTGACTTTGTGTGGAGAAAAATCAGCCCTTGGAAGAATGAGATTTGAGCACACAGCAAGAATCATGCAGGAGATTTTGACACACAATTTGAT…	A/T
Cla97Chr02	27619528	A	A	C	A	32|32	A	31|31	A	28|28	C	22|22	C	49|49	C	26|26	Intergenic								TAATATATGGTTAAATTGAAACTCAACATAAATGATACAATTTAACCATAAATATAATTAATAATAGCTTGCAAGCAAATTAAACTCTGATAATGATGCATGACAACTACACATTTAAGTTAAGAAGAGTAAATTAATTTTGAATAATCCAATCTTGATTTTTTTTTATCTACTATTTTTCGTTGACTTAAAAAGACGAAGTAATTGCTGTCACTTATATAAGAATATATTAATCGAAGTCAACTCTAGTTTTTCAATACGTAAATAGTTGACTTAAAAGAATATATTGATTGAAATCGA[A]CTTAAATCTCTAATAAATTTAGAAGTAAAAAACCTGTCAAGCATAACTTTATTCAATGGGCACCATGCAACTTTGAAGAATATAGGCAAATTCCTT…	A/C
Cla97Chr02	27619792	T	T	C	T	31|31	T	29|29	T	26|26	C	25|25	C	36|36	C	23|23	Intergenic								ATAGTTGACTTAAAAGAATATATTGATTGAAATCGAACTTAAATCTCTAATAAATTTAGAAGTAAAAAACCTGTCAAGCATAACTTTATTCAATGGGCACCATGCAACTTTGAAGAATATAGGCAAATTCCTTTCATGCATGGCTTCCACGGATCCCATTTGCTTTGCTTTTTATAGATATAAATATGGAGACAATCTAACTCACTTCCATATCAAATACACTCATTATTATTTAATTAGAGAGGATGACTGATTTAACATGAAAATAGAAATCTTGTTTTGATAGCCAAAGATGACTTG[T]CCGTAAGTTATCTCTTAATAATTTTTGAGTTTCTTAAATATAGAAACTCTTAATTATTAGTTATATTATAAGTAGTCATTTTAGGCTCTTTCTCTA…	T/C
Cla97Chr02	27621008	A	A	C	A	16|17	A	16|16	A	21|21	C	17|17	C	22|22	C	16|16	Intergenic								TTACTCAGTAAGTGACCCCACTACCTGGAGTCGGGCTAAGCACCTAAGTCCTGTAAGTGCATCAACATAAGGCATACATATCTAACATACTTTCGTAGGGAAATGGTTATACTCGCCCTACAGTTAGTTATGGGTGTCCACAAACCTCTAGAGCCCCGAAGGAACTCTTACCTCTGGTGATCCCAAAGGAACACAACCTCTATGTACTCGAAGGAGCACAACCTCTGGTGAACCCGAAGGAACACAACCTCTAGTGCACCCGAAGGAACACAACCTCTAGTGAAGCCGAAGGTACACATC[A]TCTAGTGATCCCAAAGGAACACAACCTCTAGTGAACCTGAAGGTACACAACCTCCTGTGAACACCCAACCAATATAGGGGAGATAACTCTACTCAT…	A/C
Cla97Chr02	27621540	T	T	C	T	28|28	T	30|30	T	26|26	C	18|18	C	10|10	C	12|12	Intergenic								ACTTTTAAGCATGGAAATCTCATACAAGCATGCTATATCATAAAGACTTTGATAATTTCTACTTCATGGCAACTAAACGTATGGCCCGAAGGCGGTTCAGGTAGTAAGATCACTTACCTGGTGATCGATTCATAAATTACTACACTGCTACTCTTGTAACAATTCCTGAATGAACCGGGAATAAAATTTCCCCCAATTTAAGTTAGTCTACAAATCTAGTCTATCATGAGTAACCTAAAAATATTTGTCCGAGAGAGTCCTTACCCGAATGCGATCCAACTCGTAGCTTCCTCCAACCTA[T]GGACTAAAATAATTGCCGGATACCTATTGAGATATACCAAATAAAGTTCAAAATTCTCAAATCTCCATCCAAAACATAAGCAACTAATCCATTCGA…	T/C
Cla97Chr02	27621590	A	A	G	A	29|29	A	20|20	A	28|28	G	22|22	G	9|9	G	14|14	Intergenic								GATAATTTCTACTTCATGGCAACTAAACGTATGGCCCGAAGGCGGTTCAGGTAGTAAGATCACTTACCTGGTGATCGATTCATAAATTACTACACTGCTACTCTTGTAACAATTCCTGAATGAACCGGGAATAAAATTTCCCCCAATTTAAGTTAGTCTACAAATCTAGTCTATCATGAGTAACCTAAAAATATTTGTCCGAGAGAGTCCTTACCCGAATGCGATCCAACTCGTAGCTTCCTCCAACCTATGGACTAAAATAATTGCCGGATACCTATTGAGATATACCAAATAAAGTTC[A]AAATTCTCAAATCTCCATCCAAAACATAAGCAACTAATCCATTCGAGTTTGAGATACTCACTTAAGGTACTGTTCTGGCCGGACAAGAAAAGAACC…	A/G
Cla97Chr02	27627818	C	C	T	C	27|27	C	28|28	C	21|21	T	28|28	T	39|39	T	24|24	Intergenic								ATATCGAATGATCTAACCTTAATTTCTTTTGAAACCTACCGTTTTTCGTAGACTTACTAGATGAATTGATTGTTGGCAATGATAAGAATATATTGCCTGAAGTTAGCTTTAAATTCACAATACCTAAGGAGTTGACTTAAAGGGAATATATAGATTCACAATACCTAAATCATTCAATAGGCTTAGTAGTAAAAAGAACTATCAAATGTTACTTTAGGCATGGGCAACCATGCAACTTTGAAGAATATAGGCAAATTCCTTTCATTACTTCCATCCCATTTTCTTTGCTTTTTATAGCTA[C]AAATATGGAGACAATCTATCTCATTTTTAATACCAAATACATTCATTATTCTTTACTATGGAAGATAAATTTAACATGAAGACATGAGTCTGGTTT…	C/T
Cla97Chr02	27628535	A	A	C	A	35|35	A	26|26	A	26|26	C	25|25	C	39|39	C	31|31	Intergenic								CAGGCAGTCATTTTGACTAATCTAACAAGCTCTTCTTATTCACGTTGCACACATTCTCTTTAGATATAACTTTGGGCCAAAGACAATATGTTTGTTGTCTCTACTTGAAATGTGTTCTTAGCTTATAAAAACATTTCTAAACTTTTTTTTGTCATCTTTTAAGGGTGAGATCCTTAAATTTCATTTTTCAACTTCTTTATCCTTTGTATAAAAATTGGAAATTTCCTCACAATATTAGTTAGTTTTTTTTCATTAGTTTATTAAATTTTTTAATTTTATGGAGTAATATGAAACAAATGA[A]ATATAATTTAGGTGAAATTGCAAATATAACAATCATGTTCAAAATATTTGTAAATATAACATAATGCAAAATAATTTGCAGATATAGGAAAATTTA…	A/C
Cla97Chr02	27632899	C	C	T	C	31|31	C	28|28	C	16|16	T	23|23	T	40|40	T	26|26	Intergenic								TATCACATTATAATCTCACTTTTTAACCTTAATAACATGAATAACCTCCAAATTTAACTTATACACTACTCTACTACAAAGAATAAGGGTTAATTGAAAAACTGCTTCGTTGAAGAGGAGGATGAAGATGAGGAGGAGGAAGGGGGGCAAGTGAACATAATACAGTAGGAGCAAAACAAATGTATAATTTAAATACTCACATTAGTCTTACTATCCACAACATAGACACTTTCAACGTCTATCAATACCAATAACTATTTTGAAACGATTGTAATAACTATTAGGGAATTTTCCACAACA[C]AGACAAATCCAGTGTCAATCAATGCCAATAACTATTTGGGAAGAATTCTAATAACTATAAGAAGAAATTAAGCCTACCTAAATCTAGTAATGTGAG…	C/T
Cla97Chr02	27644602	T	T	C	T	24|24	T	23|23	T	21|21	C	22|22	C	30|30	C	29|29	Intergenic								GGGATGGGTTCCAGCCTCTTTAAGCTTAACTGATTCAATAAGTGCTGGTAGAAACAATATAAAATCGGATAATTTCCCAAGTATTGCAATGCAAGTAGGGTCCGTGTAGTCCAATTACTGGAAACTGTTCTGTTTGTTTGAAGTGTTCTGATTTGTGCCTCATTTGAGCAATGGAGATGATGGCCTAAGCAGAATGCTAGTGAAGTTCTACTCTCGTTTGGCTACCAGCTAAAATTACGAGCTTCATTATAAACATCAAGTGTAGATTTTGTCGTTTTGCAATGATTTGGAATCTCTCGC[T]GAAGTTCGGTCACCGAACTGAGAATCTCTACACCACAATGGAAGAGGGGAAATCTGCAGGGAACCCTTGTATTGTATGACCTAGTTTTATCTTCAG…	T/C
Cla97Chr02	27645696	C	C	A	C	40|40	C	28|28	C	24|24	A	33|33	A	26|26	A	36|36	Intergenic								GGGGATTGGTTTTTAATATATATATTTTAAAAATATAGTTTCTTTATAGATGTTGATATGTAATTTTATTATATATTGATACCTGTGTCTGACAATTCATCTAATGAATTTAATATGATTTTTTATAGAAAATTTATTATAAATAAAAAAATATATCAAATTATTTATAAATATAGCAAAATTTAATTTTCTATACACGATAGATATAGATAAACATCTATTCGTATAGATGTCTATCTAGGTCTATCGCAATTTATTATAGATAGAAAGTAAAATTTTGCTATATTTATAATTATTTTC[C]ACTATTTTTTTTATTTTTGAAAACATCCCTATTTTATATTGTTTAGTACTTTAGTTTCCAATATTATTTAATTTAATAAATAAAAAAATATTTGAA…	C/A
Cla97Chr02	27646084	A	A	C	A	36|36	A	24|24	A	29|29	C	14|14	C	37|37	C	26|26	Intergenic								ATATTTGAATTATTTATATATTTATTTATTTATTATTATTACCATTATCAATTATACTGAATATTAATTGTGTTGATGATATATGTTTCAATTTTTATAATCACAATATATTATAATCTATATATATATTTTTTTGTCGATATTTTTATTCGAATATGATTTATTTTATTATTTTATTATTTTGTTAATCACAAGCATTTTGAATCTCAATCCTATGTAAAACAAGCTTATAATTAAAACTGTGTTGTTTAAATATTGTTTAAATTTAAATTAAATCAATAGATTTACACATTTTAAATG[A]AAATAAATGTGTTATTTTAGTATTTTATTAATCACAATATAGTTGGAGATATGAGTAGATATTTTAGTTCACCCTACAATTTAATCTCACAACATA…	A/C
Cla97Chr02	27646831	G	G	T	G	42|42	G	27|27	G	34|34	T	25|25	T	50|50	T	28|28	Intergenic								TAAGAAATATACCGTGCCTGTTTGGTAGTAAGTTTGAAAATAAAAGTTTGAAAACAATGAATTCAATAAAAATAGAGTCGTATTTAATGTTTTTTGGATTTTAGTTTAAACAATTGTTTAAAATGTGTTGGATACCATATAGGAAAAATTATTTTAAATGACAAAACTACTATTATTCATAAACATTTTGGTTCATTTTTTTATATTTAAAAACAGTTCTACTATATGTTCATAAATTATAAAATCCACTAATATGTAGTTGATAACAAACTATTATTAATTTAATACAAATATTTCTAT[G]ATTAATTAATATAATTATGCTTTTGAAATTTGGATACAATGAAATTGTTGTATTTGGATTACAGAATCTGAAAATAGTTTTCAGAAACAGAATTTG…	G/T
Cla97Chr02	27646987	A	A	G	A	38|38	A	34|34	A	30|30	G	28|28	G	35|35	G	28|28	Intergenic								AATGACAAAACTACTATTATTCATAAACATTTTGGTTCATTTTTTTATATTTAAAAACAGTTCTACTATATGTTCATAAATTATAAAATCCACTAATATGTAGTTGATAACAAACTATTATTAATTTAATACAAATATTTCTATGATTAATTAATATAATTATGCTTTTGAAATTTGGATACAATGAAATTGTTGTATTTGGATTACAGAATCTGAAAATAGTTTTCAGAAACAGAATTTGGGATTCTTGTGAAACACATATTTATTGAACTCAAATCTAAAAACATAAAACATAAAACA[A]AATCCTATTTCTATACCAAATAAACCCCTCAATATTTGACATGATTTTATGATATTTTTACTTTTAAAAATTTTATGAAGGGAGAAAAAAACAATG…	A/G
Cla97Chr02	27647513	T	T	C	T	18|18	T	31|31	T	23|23	C	28|28	C	26|26	C	32|32	Intergenic								GAACCAAAATATTTATAAATATAGCAAAATTTTACTATCTATTTGCGATAGACCATAATAGATCACGATAGACTACTATTTGTGTCATGAATAGTAGTCTATCGCGAAGGAAAAACCATAAACAAAAAGAAAAAAAAAAAGGTAAATAAAAAATTAATAGTACTTTTTAAAATAAAAAACAAATATTCCCTAAAATGAATTTGTGTAAATTTAACTTTAAAAAACTAATTTAAATTTACCGAAAAAAAATGGAATTAGAACTAATAAAAAAAGTTAAACAAATGATATATATTTTTATTA[T]GTGAGATTCCTTCACTATCTGGTGAGAAAGAAATTAGAAAAAGATATTAATTTTGTCCGCACAAAAAAAAAAAAATAATAATTAATTTAGAAGTAA…	T/C
Cla97Chr02	27648257	G	G	A	G	35|35	G	16|16	G	24|24	A	35|35	A	40|40	A	24|24	Intergenic								TGACATTTATGATCAACTATAAAATAGATTAAATATTTTACGATCTAGATTTATACAAACTATTCATACATATATTTCACTCACATGTCTTTACCTGAACGATTTAGATCAAATCATTTGTAACAATTACAAAGTGGGTCATATCCATAGTGTTGCCATAATAAGACACACAACCTTATCTATAGAAAATAGACCGCTTATGTTGTTGCTTGAACATGATCCACTTGTATATTAACCACATACTGCTCAAGATTATATTTAATAACCTTAGATTTTTATTATAATAGATTATTTAATATT[G]CATATAAAATAATAATAAAGTAACTAATTAATTACGAGATTTTAAGACACGAATTCTCCGAACACTCCCTAACACAAAAATAGCATAAATATTAGG…	G/A
Cla97Chr02	27651213	T	T	C	T	31|31	T	27|27	T	32|32	C	24|24	C	34|34	C	29|29	Intergenic								TGTCCAAGGTCTTTGATATTAAATCTATTAGATAATTTAAAGTTAAAAAATTTATTGGACAAAAACCATTAAAAGTTTGACGATCTATTAGGATAATAATATTTATTACGAAATTGTAATAATCTATGATTGAAATATCCCTAATAAGTGAAGAGAGATAAACTGAAATATCAAGATGTTTTAAAGTACAGAATTAAGCTTTTTTTGGCATTAACATTTCACAAATAATTTAGAAATTTTCTTTTTCGTAGATTTGTATATTTATGTGTAAAATTAAAAGATGAAGTAAAATTTAAATGT[T]CAAAGTGTGTATGGTTTAACTTCATGTTCATACAATAAAATCTTAATATTGTATCAAATAATAAATGTCGAAATTTTTGAACTAGATGATTTTCAC…	T/C
Cla97Chr02	27651256	T	T	C	T	27|27	T	29|30	T	35|35	C	23|23	C	30|30	C	34|34	Intergenic								TAAAAAATTTATTGGACAAAAACCATTAAAAGTTTGACGATCTATTAGGATAATAATATTTATTACGAAATTGTAATAATCTATGATTGAAATATCCCTAATAAGTGAAGAGAGATAAACTGAAATATCAAGATGTTTTAAAGTACAGAATTAAGCTTTTTTTGGCATTAACATTTCACAAATAATTTAGAAATTTTCTTTTTCGTAGATTTGTATATTTATGTGTAAAATTAAAAGATGAAGTAAAATTTAAATGTTCAAAGTGTGTATGGTTTAACTTCATGTTCATACAATAAAATC[T]TAATATTGTATCAAATAATAAATGTCGAAATTTTTGAACTAGATGATTTTCACGATAACATTAATTAGAAGAACATACCTTGATCCTTGATAAATA…	T/C
Cla97Chr02	27652856	G	G	A	G	23|23	G	35|35	G	30|30	A	30|30	A	32|32	A	19|19	Intergenic								GTTGCTAAAGACTATTCTTAGTGCCATGTAATTTGTATTGGTTTCAAGAGATTAGTAATCAATCGAGTTGCATGAGAAATGGTTGTTTTTTAGAGAAAATAACTTGGAATTAAGTTTCTAGACTTAGGCATATGAATTACAATAAAATCCATGAAATCTATAATATTGCATGATGAAATAAACAAGGATTCATTACCCTAGAACTCTCTTTGACTTTTGTGTTTCTCATTTTAATACTTTCCTTATTTGGTTTATATTTTCCATAATTAACAACTTCCATTCCAATCCTCAAATAAAATT[G]ATTCGATTCTAGAATAGCTAAGTAACATAAACCTTCACAATTGGATCTCCAGTGGAACGATATTCGGACTTAACCGTCTTATATTATAATTTGACC…	G/A
Cla97Chr02	27653087	T	T	C	T	35|35	T	27|27	T	31|31	C	28|28	C	36|37	C	32|32	Intergenic								TAATACTTTCCTTATTTGGTTTATATTTTCCATAATTAACAACTTCCATTCCAATCCTCAAATAAAATTGATTCGATTCTAGAATAGCTAAGTAACATAAACCTTCACAATTGGATCTCCAGTGGAACGATATTCGGACTTAACCGTCTTATATTATAATTTGACCTGTACACTTGCGGTTAACACTAAAAGTGCGCATCAATTATCTTTTACTTAATTTAGGAATTGTTTTTTCCTTAGTTGGCCCAATAAAACAATTGGCGTAAAAGATAAATAAAATCTAACATTCTCCCACTTGGT[T]TATTTGACATTTATTTACCCTATATGTTCATAAACACAATGTGGAGAGAAGATAACATTTATCTTCATATCATGATATTAGTGTCAAGTCAAAGAA…	T/C
Cla97Chr02	27655779	A	A	G	A	14|14	A	18|18	A	20|20	G	24|26	G	24|26	G	16|16	Intergenic								GAGCCAACAATGAAGCCAACATCAGACATGACGAAATAATGAACAATGCGTTAGCCCAAGCGCAACTTCAAGCTCAGTTGCAAATTGATCAGCAAACTCATCCCATTCTATTGGCACATGATCGGAACCGTTCGATCAAGGATTACGCGTCGCCGATCTTGTATAATTTTTTACTTGGAATTATGCGAGCTGCGTCTCAAGGTTCGAGGTTCAAGATGAAGCCAGTTGTGCTTCAGATGCTTCAAACAGCAGGTCAGTTTGGGGGATCACCCGGTGAAGACCCTCATGCTCACCTGAAAA[A]CTTCATCGAAATCTGCAATACCTTCGTCATTCCAAACATAACTGCAGATGACATCTGAATGATGCTATTCCCATTCTCTCTTAGAGATGAGGCGAG…	A/G
Cla97Chr02	27655786	C	C	T	C	16|16	C	13|13	C	19|19	T	25|27	T	25|25	T	17|17	Intergenic								CAATGAAGCCAACATCAGACATGACGAAATAATGAACAATGCGTTAGCCCAAGCGCAACTTCAAGCTCAGTTGCAAATTGATCAGCAAACTCATCCCATTCTATTGGCACATGATCGGAACCGTTCGATCAAGGATTACGCGTCGCCGATCTTGTATAATTTTTTACTTGGAATTATGCGAGCTGCGTCTCAAGGTTCGAGGTTCAAGATGAAGCCAGTTGTGCTTCAGATGCTTCAAACAGCAGGTCAGTTTGGGGGATCACCCGGTGAAGACCCTCATGCTCACCTGAAAAACTTCAT[C]GAAATCTGCAATACCTTCGTCATTCCAAACATAACTGCAGATGACATCTGAATGATGCTATTCCCATTCTCTCTTAGAGATGAGGCGAGACAGTGG…	C/T
Cla97Chr02	27658373	C	C	T	C	16|16	C	20|20	C	26|26	T	21|21	T	34|34	T	25|25	Intergenic								GTTAATTATTCTTGAAAAGCACATCCGAGCTGTTGGATGGACGTTGGCTGATATCAAGGGGATAAGCCTCACATACTGCATGCATAAATTTCGTCTAGAAGAAGGAAAAGACGGAACCATCGAGCCCTAAAGGCGGCTAAATCCAGCAATGAAAGAAGTTGTCAAGAAAGAGGTGCTTAAATGGTTGGACGCAGGCGTTATCTTTCCCATCTCTGAAAGCAAATGGGTGAGTCATGTTTAGCGCGTTCCTAAGAAAGGAGGTATGACTGTAGTCCCAAACAAGAATAACGAATTAATCCC[C]ACCCACACTGTCACGGGGTGGAGAATTTGCATGAACTACAAGAAACTCAACGCAGTGACAAAGAAGGATCATTTCCCATTGCCTTTTATTGACCAA…	C/T
Cla97Chr02	27660655	A	A	T	A	23|23	A	22|22	A	23|23	T	32|32	T	31|31	T	30|30	Intergenic								TGAAAAAGATAACATACCTCGAATAAATAAAAAAAACAAAAAAACAAAACAAAAAAGGGGAGGTTGATTGGAGTGAATAAAAGGAGAAAGTGAAATAATATAACAAATGCATGAGAGCCGAACATGAAATAACATAACAAATTAAATTAATAGGTTGATTGGAGTGAATAAAAGGAGAAAGTGAGGCAAGGAGAGAGATAGAGTAGATGAGTGAGAGTAGTGTTTCTTGATTTTGTGTCTTTTTTTTCCTTTCTTACTTCCTTCTTATTCAAGAGAGAGATGAGGGTTTTCTTTGTATCT[A]GGATAAACTTAACCTAATTAATTATAATAATACTAGACATCTCATTTTAAAAACTTTAATCAATAATTACTCAAATGACAATGACGTAATATAATG…	A/T
Cla97Chr02	27660919	G	G	A	G	26|26	G	18|18	G	18|18	A	23|23	A	33|33	A	29|29	Intergenic								TTATTCAAGAGAGAGATGAGGGTTTTCTTTGTATCTAGGATAAACTTAACCTAATTAATTATAATAATACTAGACATCTCATTTTAAAAACTTTAATCAATAATTACTCAAATGACAATGACGTAATATAATGAGTCCAACAACATGTGGAGTGAGATGTGAAACCTGGAATTCTCATCTAAACCTAATATGTTAAGTAAAAGGAAGAAAATAGTGGACTTTGAAGATAAAAGTGTAACCAAGCTTGTGGAGTTAAAAAAAAAAATTGAGACAAAAAATCTGGCTTGTGGAGTTAGTCAA[G]GGACATCTAGGCGTTGACAAGGGTGAAGGGAAGAAAAGTGTTTGAGTAAACTTGAGTTTTGAGAAGAAAACAAATCCTAGAAAAGTTTGGGAGAAA…	G/A
Cla97Chr02	27661688	G	G	T	G	19|19	G	22|22	G	17|17	T	21|21	T	27|27	T	19|19	Intergenic								CAAGAGATGGATGCATAGCTCATGTTTGGAAGGGTTCCTAGCTAAGTGTTGGAAGAGTTTTGGGAGTTGAAGAGAAACGCTTTGAGGGAAAAGGAAAGCTCAATGCATAGGAAGGAGAAAACTTGAGATTTTGGGGAGCCTTGTCTAGGTTAAATGGAGAGCAAGATTGAGCCACACCAAGGAAGAGTACATGGAACGCATAGGAAGCTTCATGAGTGGAAATTTGACTAAGTATAGGAGCCATGGAATCAAGATGGACGCATAGTATAGGGTTGTTGGCTAGTTAGCAACGCTAAGGTA[G]AATACAAGGTTGAAACACATGGTTTGTAGGCCAAAAACAATGAGATGGACGCATACTCCTTAAGGGAAGGAAAATTGGGCTAAGTACAAGACTTCT…	G/T
Cla97Chr02	27662422	G	G	A	G	24|24	G	23|23	G	22|22	A	22|22	A	24|24	A	21|21	Intergenic								TTGAGGAAGTTTGAGAGCCTTTTCGAGAAAAACCAGGCGTCCAAAGGAAACCCTAGGCAACCAACAGAGGTGACCTTACGTCCAAGTGGCAGATTGTTTTCAACTGAGTGCAGTCTTACGTCTAAGAGAGCTGCCTTGCGTCCAAGGTTGGGTTCCTGCATCCAAGAAGGTGTTTTCAAGCGTTCCAAAAGGTTTTCTAAGGCACCGAAGGACTTCCAGTTGTTATTTTCTTAGTTCTAGAAGCTTGAGAAGTTCAAACCAAGCCAGACCTTGAAATTAAGCGAGTTCTGAGCAGGAGAG[G]AGGCTGTAAAGAATTAAGAACTCCATTAATTGTGACTGGTTACTAGTTGTTTTCTTAAATTAGTATTGTAATTTCGTAATAAGTTCAAGATTTTCG…	G/A
Cla97Chr02	27663365	T	T	A	T	36|36	T	13|13	T	23|23	A	27|27	A	28|28	A	24|24	Intergenic								AGTCGTTGCATTAATTAAAAGTATTATTTATGGTTATGTATGTTGAAGCATGTTAAGGGAACTAGAAAGGGATAGTGGATGTTACTAAAGGGTAAGATCGACTATCTTCACGCCTCCCCTCGAGTTTAAAAGGTAACTCGGGAGCGGGTGTGGCATGAGAGATCCAAACGTTTTAATCTAGGGTATATCCTTTAATTAACCAACTAAGCTATATACTCCAAGATATTGGCTACTTAGCCTAAAATTTATATTAATAGAATTTACTTTTAAAATTTTAATATAAATATGTCTACCGTGTTT[T]ATTACTATTTTGTAACATTTTCTTCTCCTCATTTGTGATCCAACTAAAATAGTTTGCACCCACACAGACTATTATAACCCACAAATTATAATAACC…	T/A
Cla97Chr02	27663674	T	T	C	T	39|39	T	23|23	T	30|31	C	29|29	C	30|30	C	30|30	Intergenic								TTTGTAACATTTTCTTCTCCTCATTTGTGATCCAACTAAAATAGTTTGCACCCACACAGACTATTATAACCCACAAATTATAATAACCACTAACTATAATAACTAACTCAGCGCTCCAAACAACCGCGGTGAGTTTTATCTTACGGGTAGTTGGATAAATGGCATTTAAGCACAAAATAATATAATTTGTAGCACAAGGATAAAATAATTGCATAAATAGCACAAAAATTGGTAAAAGACTAAAAAGCCCAAGCCCAGCCACCATTTTGCACGCTTCTTCCAGTTTTCTCAAATTGAAAG[T]TATCATATCATTGATAGTTATTATCAATGATAGCCACTAATAGCTGCTATCAGTTGTTATCACTAATAGTTGCTATCAGTGATAACATGAATATCA…	T/C
Cla97Chr02	27663744	T	T	C	T	38|38	T	22|22	T	24|25	C	24|24	C	35|35	C	26|26	Intergenic								CCACAAATTATAATAACCACTAACTATAATAACTAACTCAGCGCTCCAAACAACCGCGGTGAGTTTTATCTTACGGGTAGTTGGATAAATGGCATTTAAGCACAAAATAATATAATTTGTAGCACAAGGATAAAATAATTGCATAAATAGCACAAAAATTGGTAAAAGACTAAAAAGCCCAAGCCCAGCCACCATTTTGCACGCTTCTTCCAGTTTTCTCAAATTGAAAGTTATCATATCATTGATAGTTATTATCAATGATAGCCACTAATAGCTGCTATCAGTTGTTATCACTAATAG[T]TGCTATCAGTGATAACATGAATATCACTGATATCTACCTAAATTTTATCATTGATATCATTGATAATTAATATATCGATACACAATTATTACCGAT…	T/C
Cla97Chr02	27663796	T	T	C	T	37|37	T	24|24	T	27|27	C	22|22	C	31|31	C	19|19	Intergenic								ACCGCGGTGAGTTTTATCTTACGGGTAGTTGGATAAATGGCATTTAAGCACAAAATAATATAATTTGTAGCACAAGGATAAAATAATTGCATAAATAGCACAAAAATTGGTAAAAGACTAAAAAGCCCAAGCCCAGCCACCATTTTGCACGCTTCTTCCAGTTTTCTCAAATTGAAAGTTATCATATCATTGATAGTTATTATCAATGATAGCCACTAATAGCTGCTATCAGTTGTTATCACTAATAGTTGCTATCAGTGATAACATGAATATCACTGATATCTACCTAAATTTTATCAT[T]GATATCATTGATAATTAATATATCGATACACAATTATTACCGATATACGGGATTCACTAATATCTACCTAAGGTATATTACTTTTATCATTGATCA…	T/C
Cla97Chr02	27664105	G	G	A	G	28|28	G	39|39	G	24|25	A	26|26	A	36|36	A	20|20	Intergenic								TGATAATTAATATATCGATACACAATTATTACCGATATACGGGATTCACTAATATCTACCTAAGGTATATTACTTTTATCATTGATCATTGATATTAGTATTACCAATACACGAATATCACTGATATCTACTTAAGTCATATCACTAATATCATTGATATCTACCTAAGTCATACCACTGATGTCTACCTAAGATATATCACTTAAATCAATAATATTTTGACATTAAGACTATCAATGATATCACGGCTATTATTGATATAAGGACATCACTAATATTTACCTAAGTTCTATTCTTGAT[G]CATGGATATCATTGATATATACCTATGTTATGTTACTAATATCACTGATAATTGATATTACTGATACATGGATATCACTAATTGCCTAAATTTTAT…	G/A
Cla97Chr02	27666441	T	T	C	T	28|28	T	27|27	T	28|28	C	22|22	C	23|23	C	20|20	Intergenic								TAATTTTTCTTTCATAAAGAATTCATTAAGAAAAAACATATTTTGGCACATTTTGAGTTGTACTCATTATTCTACATTTCACGTCCAATCGTTTAATAACTAGTTCGGAACATGATGTTAAATTTATACACAAGTTTATTTTTTTACCTTTCATTTTGTAATTATAGGATTGCTAATATCTCTTTCAAGTGGGAGGCTTTTCTATAGCTACCCCTACATTGTACTGAACTATTGAGCCTCCCTCTAGCTCACTTTTGTACTTCCTTTCTTCTATCGAATGCAAGTCTTTTGGTCTTGAGG[T]GTGATAAGAGTACTAGGAGGGTGTCAACCTAATTGAGATGTTCCGGTGCACCTCTAGATCCCTCTTGCCTTGTGAATATTTTATAAAAAAAAACTG…	T/C
Cla97Chr02	27667648	A	A	G	A	32|32	A	32|32	A	31|31	G	22|22	G	31|31	G	30|30	Intergenic								AAATCTTATGCAACGTTTGATCTTATCTTAATTGTTGGGATATAGACCGTTTTCAAGTTACTTTTTGTTAAAATATAATAAGTAAATTAGGTAACTAAGTATATCATAAAGTTTATGGTCTAATTTGAAAAAATTTAATGTTTTAAAGCTGAAAAACACTAAGAATGTGATGTTATTCAATCGAATTGGTTTGGTCTTATTGGAACTTTTTAAAGACAAATCAAAGGCTCTTCTCTTTTGGGAGACATCACTTTAACTTATGTTTAAGTGTTGGAATTTATGTCTTAAATCTTGTAGTCA[A]CAAATTTATAAATAAATTAATGAATAAAGTATTATTTTTTAAAATAATTGTTATTTATATGCATAACTCAAAATTCAATAAACTAAAATCCTGGGT…	A/G
Cla97Chr02	27668030	T	T	C	T	19|19	T	29|29	T	23|23	C	22|22	C	31|31	C	29|29	Intergenic								ACTAAAATCCTGGGTTATTTAATGTATCTTGAACAGTATGTGATTGACATACAAGTGGATCGGGCTCAAGAAATAACCTAAAAAGTCTATAGTATATGGATGAGATTGGGTGCCTCATCTTAGTAACACTATGAATACAGCTCACTTTGTAAGTGTTACAAACGGTTTGATCGTGTAATGATATGTAAGTGGCAGTATCCTATACAGTGAGTCTGTATAAGACTAGACCACGAAATTAAATCTCTCTTTGTAACTCTATTAAATGAAGAGTTTTATATTTCAAATGAGAACCATGTAACT[T]GATCTCAATCCTGAGTGAGTTGTGAACTCCTGCTCATAAGGATCGTCCTTTGATTTACATGGGTGAAAGTGGTCTTAGCTGTCGACTCAATATGCC…	T/C
Cla97Chr02	27669648	A	A	C	A	41|41	A	23|23	A	23|23	C	21|21	C	31|31	C	28|28	Intergenic								GTAACATAATTGGGGCAAAGCGATTAAACGCTTTCGCTAAAAGAATTTAAAATCCCTTTATTAAGTACTCAAAATCTTTCCTCTTTTTTTATACTCTCTTATTCTGAATTTGGAGAATTGTCCTCTCTAGTTCTTCCTTTTTTTTTTCTTTAAAGGAAGAATATATATTTTTCTTTTTCTTTTTCTTTTCTTTTTTTTAAATATGTTTAAGGTAGAAATTGATACTTGACCAGTTAAAAGAGATATTATATTGTATTTTCTCAAATTTTAATCTGTTTTTCAGTTAAAACTAGAGTGAAG[A]TTTGAGTCTTTGAGCTTTTAAACCACATTGACGATTTACGGTACTAAGATATATTCAATTATAATAAAACGATATAATAATATGTCATAATTTGTG…	A/C
Cla97Chr02	27674642	A	A	G	A	37|37	A	24|24	A	33|33	G	21|21	G	33|33	G	28|28	Intergenic								CTGTTTAAATTCATGATTCAAAAATTTAATATTTTGTTTTAGTTTTCAAACTTTTACTGTTTATTTAACTTTTGAAAATCTTTTTGTTTGATATATTCTGTGTATTTATACAGAAATATGAGTTTGTACAGAATCATATTTAAATGTTGGTCATTAAAATGAAATAAAGATTAATTAATCATCTTGAGGTCATTTGTTACAAAAAAAATTAAGCCCCTTTTGTAACCATTTAGTTTTTCTTTTTTTATTTTTAAAAATTAAGCCTATAGACACTACTTTCACTTTTAAATTTATTTCTTT[A]TTATCTACTTTTTACTCATCGTTGAAAAAATTATGCAAAAGTTTGGAAACTAAAAATTGTAGTGTTTTGAAATTTGGCAAAGAATTCGACTATTGT…	A/G
Cla97Chr02	27674910	T	T	C	T	38|38	T	45|45	T	24|24	C	23|23	C	33|33	C	37|37	Intergenic								GACACTACTTTCACTTTTAAATTTATTTCTTTATTATCTACTTTTTACTCATCGTTGAAAAAATTATGCAAAAGTTTGGAAACTAAAAATTGTAGTGTTTTGAAATTTGGCAAAGAATTCGACTATTGTACTTAAAAGATGCAAATCAATGTATAGGAAATAGACTTAATTTTCAAAAACAAAAACAAAAAACTAAATGATTACCAAACGGAGTCTATGTAATTAAAGAGTAGCCACAACATCTTTAATTATTCTAATGTTTAAAAATATTTATATTGTTGGGTTTTATATCCTAAAACT[T]TTGATTTGTAAACTTTAGAACTTATTCTCAATAAAGTTGTTATCGAGATTTATTCAGTAAAGATGTTATTGAATATGTGAATTGCATTTATTAAAT…	T/C
Cla97Chr02	27678701	G	G	T	G	24|24	G	21|21	G	16|16	T	24|24	T	27|27	T	19|19	Intergenic								AAATCTTTTTTGATTGGGTGAAAAGTGTAGAAATTTTTTTTTGATTATATGGAACCCCCAAAAACAAAAAGGTTCCTTTGAAACTTAAAAGTGGCGCATCCGCACGGTGGGATCAAATTCAAGGCAATCGCTGCTTGTATGGTAAAAGACCTATAACTAGCTGGCCTAAAATGTTGAAATTAATGAAGAAGAGCTTCTTGTCGGCTAACCGTGAGCGGCTTCTTTACAACCAATTTCAACATTGCAAGCAAGGAGCTCGGTCAATTGAAGATTATACTGAAGAGTTTCATCGTTTAGGTA[G]TAGGAATAATTTGGTTGAAAGTGACAGCCAACAAGTTGCTTGGTTCATTAATGGATTGCCAAGACATCAAAGAAAATGTGCATCTTCAATTCCTAT…	G/T
Cla97Chr02	27681617	A	A	C	A	29|29	A	32|32	A	25|25	C	27|27	C	26|26	C	27|27	Cla97C02G039770	Cla97C02G039770.1:Intron	Intron	Protein FAR1-RELATED SEQUENCE 5		GO:0006355, GO:0008270	protein far1-related sequence 5-like	NA	TTCGGGCGACTTAGCAACAAATTTAGGTCGTGACAAAACTTATGAAACTCTGGTTACACGTTTCTTTTGGCCTCAACTTCGTAAGGATGCCAACAACTTAGTCAACAAATGCTTCACTTGCCAAACATCCAAAGGTCACACTCAAAACACCGGATTGTATACTCCTCTCCCAATTCCTTCTAATATTTGGGAAGACTTATCAATGGACTTTATTCTAGGATTGCCAAGAACACAACGAAGGTGTGACTCTATCTTTGTTGTTGTTGTTGATAAATTTAGCCAAATGGCTCATTTCATACC[A]TGTAAGAAAACATATGATGCTTTGAACATTGCTAATCTTTGTTGTAAGGATATTGTCATGCTTCATGGAATTCCAAATACAATTGTATCGGATAGA…	A/C
Cla97Chr02	27682370	A	A	G	A	29|29	A	30|30	A	15|15	G	29|29	G	32|32	G	19|19	Cla97C02G039770	Cla97C02G039770.1:Intron	Intron	Protein FAR1-RELATED SEQUENCE 5		GO:0006355, GO:0008270	protein far1-related sequence 5-like	NA	AAGTTACAATCGGAAGTCATTGAACACCTAGAGAAAACAACCTCTACATACAAAGCTCAAGCGGATGTTCATAAACGGCATGTTTCATTCAAACTTGGAGACCTTGTAATAATGTATCTTCTTAAAGACAAATTACCTAAAAGAGCATACAACAAACTCAACAACAAAAGATTTGGACCTTTTACATCCTTGAGAAATTCAATGATAATGCTTAAAAGATAGATCTCCCAACTTCATTCAACATAAGCAATACCTTCAATGTAGCAGACATCTTCCCTTATCAAGCCCCAAATGAGTTCA[A]GCTTTCAACCTAAAACTCAAAGACGAGTTCAATCCTAAGGGGGTCAAATTGATATAGAGATATCAAGGGTATTTTGGACATTTCTTGTAAAATAAG…	A/G
Cla97Chr02	27682409	G	G	A	G	26|26	G	28|28	G	21|21	A	30|30	A	32|32	A	24|24	Cla97C02G039770	Cla97C02G039770.1:Intron	Intron	Protein FAR1-RELATED SEQUENCE 5		GO:0006355, GO:0008270	protein far1-related sequence 5-like	NA	ACCTCTACATACAAAGCTCAAGCGGATGTTCATAAACGGCATGTTTCATTCAAACTTGGAGACCTTGTAATAATGTATCTTCTTAAAGACAAATTACCTAAAAGAGCATACAACAAACTCAACAACAAAAGATTTGGACCTTTTACATCCTTGAGAAATTCAATGATAATGCTTAAAAGATAGATCTCCCAACTTCATTCAACATAAGCAATACCTTCAATGTAGCAGACATCTTCCCTTATCAAGCCCCAAATGAGTTCAAGCTTTCAACCTAAAACTCAAAGACGAGTTCAATCCTAA[G]GGGGTCAAATTGATATAGAGATATCAAGGGTATTTTGGACATTTCTTGTAAAATAAGGGTATTTTGGATGTCTCTTGTAAAATGACAGATTGTATT…	G/A
Cla97Chr02	27682999	G	G	A	G	23|23	G	14|14	G	21|21	A	23|23	A	32|32	A	18|18	Cla97C02G039770	Cla97C02G039770.1:Intron	Intron	Protein FAR1-RELATED SEQUENCE 5		GO:0006355, GO:0008270	protein far1-related sequence 5-like	NA	AATCATGCTATCAATATGGTCTATCACAAATAGATTTTGAAACCAAAATCTAAATTTTGCTATATTTGCAATTTTTTTTACATTGTGTGACATCTGCAAATACTTTAAATCTAATTACTATATTTGCAACTAACTCTAAATTAAAATTAATAAAGGTTTATGATTTTAATTGATACAATTATTCGTTCAACGTTTTAATTGAAACAACCCAAAGGAGACACAATAAGATCTAAGGAAGAATCCCAAATCTTTAGACACAAACATCCAAAGCAAGGCATTAAACCTAACAAAGAACGAAAC[G]TTCCCACGATACCTCTCGAGATTCTACTGTTCCTCTCGAACCAAATACCCATCTCCAAAAATGGCAACAATTGTATTACAATATGTCAATCTGAAG…	G/A
Cla97Chr02	27683685	A	A	C	A	42|42	A	37|37	A	25|25	C	28|28	C	23|23	C	29|29	Cla97C02G039770	Cla97C02G039770.1:CDS,exon	CDS,exon	Protein FAR1-RELATED SEQUENCE 5		GO:0006355, GO:0008270	protein far1-related sequence 5-like	NA	ACAATCTTGACTCTTACATTAATTTTAAATAGTCAATCAACAAAAAATCAAATGTATTTTGAAACTTTACATCTAACCTACCATAAGTAGCTATAAACATTTCTCTAAGTATTCATTTACTTATTAGATAATTTTTTAAAAAAAGACAAATGTATCCACGTTAGATTTCTATTAAATACTTTCCATAATTATTTAATAAAGTACAATATTATATCATATTGTAGGACAAATTGCAAAATGTCATAACCAGGCCTTAGATATTGTTTAAATACCTCATTCATATTTTCATTACGTTGTGTA[A]TTTTCATATCGGCCATAAAAGCATGTCGCTTATATACCATTGCCCATTTTTCTCGCAATTCAAACAAATATGTCAACCACTTGTTATCTCTAAGAG…	A/C	Non-synonymous
Cla97Chr02	27685967	A	A	T	A	26|26	A	28|28	A	21|21	T	15|15	T	23|24	T	19|20	Intergenic								TGTCGATCACTAAGAGGGCGGCGATTTTGGGATTTGGGAGTCTGTGGCGGATCTCGTATTTCTTGTATGATGGACAGATTCCGCCGGTGGAAGTGGCGGCGGTCTTTGGTTTGGGGGTTTCCATCGGCGGAGGAGTAAATCGGTTGTGGCCCCCGATATCCGGCGATTTTCGGATGAATGGGTGCTCTGGAGTTTAGAAACTGACTGAAGAAGAAGAGCCGATTGAAATATTTTGGTACTCTTCTCCAATGTTCTTTTTTCATGTTTACCTTGACATTGAATTTTTTTAAAAAATAAAAT[A]AAATTAAATTAAATTAAATTAAATAATTAAAATTAAAATATCATTTTGGTATAAATTTTAGTACTCAGCCTTGAGCGGTTGTTACAATCAAACCCA…	A/T
Cla97Chr02	27686459	A	A	G	A	19|19	A	25|25	A	25|25	G	16|16	G	19|19	G	15|15	Intergenic								TCTCTTTGTCTCTCTCCATCCATGGAATTGGAAATTTATTGTTGCTACCTACGTCGCAACGTCGAGGATGGCAGTGGCGCTTAGTACTGACCTCCCCAAGTCTAAACAAACCTTATCAATCACGAAAGAAGAAATTTTATTGCACTTAAGAAACAAATTATAGATGATGTAAACATTCGGATAAAGGATATTGAGGTTTTTTTTTTTTTTTCTTTTTGGGCGGGGACACAACGTTGAGTTCGTTCCAATTGCCGATGAAAGCTATATCATTATAATCTAAGAAGCATAGACACAAATACG[A]ATATGGAATACAAATATGATAGGGGCGATACGCTAATTTTCAAAATCGAAGATATGTTGTTTTTTTTATATATTTTTTTATGATAATGTCTCACTA…	A/G
Cla97Chr02	27686581	G	G	A	G	20|20	G	22|22	G	14|14	A	15|15	A	9|9	A	17|17	Intergenic								CGAAAGAAGAAATTTTATTGCACTTAAGAAACAAATTATAGATGATGTAAACATTCGGATAAAGGATATTGAGGTTTTTTTTTTTTTTTCTTTTTGGGCGGGGACACAACGTTGAGTTCGTTCCAATTGCCGATGAAAGCTATATCATTATAATCTAAGAAGCATAGACACAAATACGAATATGGAATACAAATATGATAGGGGCGATACGCTAATTTTCAAAATCGAAGATATGTTGTTTTTTTTATATATTTTTTTATGATAATGTCTCACTAATTTTACAATACTTATTTTAAGTTA[G]ATTAAAGTAGATTTAAGAAAAGAGAAAAAAAAGCAACATCGACAAAGTTGAGTGGTGGTTGAGCGACATGTGTGGGGCAAAAAAGAAGTAGAAAGT…	G/A
Cla97Chr02	27687326	T	T	C	T	24|24	T	19|19	T	21|21	C	18|18	C	19|19	C	27|27	Intergenic								CATATATGGACTTATTTGATACCGATCCTCTATACAATTAAAAGCATATGTGCTCCTAGATTGCAAGGGAGAAACCAAAGAAAGTTTTAGCTAATGAAGAAGCAATTCACAACTCATTATTATTTGTATTGGGTTTTGTTTTTCATTTTAGAGTTATAAAATTAGTAGTGGGTTGTGGGTTGTGAATTGGAAACTAAGGGTTCGTTTAGATTGACTTAATAAAAAAAAAATTGTGTTTTTCAAAAAATTCCCCTTTATTTAAACTATTTTGATAAAAATAGCTTTTGTGAATCACTCCAA[T]TTTTTTCTAAAATAACTTATTTTTTAAACTAATCACTTGAAAATGTATTACAAACACACCATATAGATGAAATGAAATGGTTTGTTAATATAAGTA…	T/C
Cla97Chr02	27687708	C	C	A	C	26|26	C	23|23	C	26|26	A	30|30	A	27|27	A	37|37	Intergenic								TTGTTAATATAAGTAAAAAGGTAAAAACTATTTAGATATAGTACAGGTGTAGAGTTTTTGTTGGTGGACTGGTTTTGTGTGAGAAGAAAATGGGGGAAATGACGATGGTGGGGGGTGGGGAATTACTTTTTAGATGTGTCAAAATTTAGAAGAGAAAGAAGTTTCTTGAGTTAAAGTTTTAATGTTGGCTTCCTCAAAAACTTGTCGATGAGACAATCATAAAGAGATAAATGAAAGAGGAAGGAGAAACTACAAATATTTATATTGAATTCTCGAATATTAATTATTTTGTACATTCAA[C]CAAATATGTTTATCTATTTTAGATAATTAAAATCGAGAACTCCGATCTAAATGGTGAAGAGAGTCCATCCCAAATAAATAATAAATAGATAAATAA…	C/A
Cla97Chr02	27687822	G	G	A	G	22|22	G	26|26	G	22|22	A	24|24	A	25|25	A	21|21	Intergenic								GTGGGGAATTACTTTTTAGATGTGTCAAAATTTAGAAGAGAAAGAAGTTTCTTGAGTTAAAGTTTTAATGTTGGCTTCCTCAAAAACTTGTCGATGAGACAATCATAAAGAGATAAATGAAAGAGGAAGGAGAAACTACAAATATTTATATTGAATTCTCGAATATTAATTATTTTGTACATTCAACCAAATATGTTTATCTATTTTAGATAATTAAAATCGAGAACTCCGATCTAAATGGTGAAGAGAGTCCATCCCAAATAAATAATAAATAGATAAATAATGCTCACACGGGTATTT[G]GAAGAGAAAATTGTAAAGTCGACTCTGAAGTTTAGGGTAGGGCTGTACACGATTTGGGTTAAGTTGTCGGGTTGTGTGTGTGTGTTTTTTTTTCTT…	G/A
Cla97Chr02	27688045	C	C	A	C	26|26	C	32|32	C	25|25	A	25|25	A	34|34	A	30|30	Intergenic								GAACTCCGATCTAAATGGTGAAGAGAGTCCATCCCAAATAAATAATAAATAGATAAATAATGCTCACACGGGTATTTGGAAGAGAAAATTGTAAAGTCGACTCTGAAGTTTAGGGTAGGGCTGTACACGATTTGGGTTAAGTTGTCGGGTTGTGTGTGTGTGTTTTTTTTTCTTTTTCCCATATTTTTTTTATAAAACACATTTGACATATCTATAAAACACTAATTGACATATATATTGGCATATCTATAAAACTAATTGGCATATACACTGATCCAAGATAAAGTATAAAATATATTG[C]TATAAGGTAGAAGTATAAAATAGTTCTTAACCTTAACTTAAATTTATAGTATGCAAAATTTCACTGTGACCTATCACAGTAGACTGTGTATTTTGC…	C/A
Cla97Chr02	27688158	A	A	G	A	22|22	A	30|30	A	24|24	G	22|22	G	25|25	G	18|18	Intergenic								GGTAGGGCTGTACACGATTTGGGTTAAGTTGTCGGGTTGTGTGTGTGTGTTTTTTTTTCTTTTTCCCATATTTTTTTTATAAAACACATTTGACATATCTATAAAACACTAATTGACATATATATTGGCATATCTATAAAACTAATTGGCATATACACTGATCCAAGATAAAGTATAAAATATATTGCTATAAGGTAGAAGTATAAAATAGTTCTTAACCTTAACTTAAATTTATAGTATGCAAAATTTCACTGTGACCTATCACAGTAGACTGTGTATTTTGCTATTTAAATATTTTCA[A]CAATTTTGTCATAGTTTCTCATTTTTTTAATATTAATATTAGAATTTCAGGTTAGATTAAGTTCACCCAAAATTTTTTAAATTGCAATAAAAAGAA…	A/G
Cla97Chr02	27688241	T	T	G	T	17|17	T	29|29	T	28|28	G	17|17	G	25|25	G	31|31	Intergenic								ACACATTTGACATATCTATAAAACACTAATTGACATATATATTGGCATATCTATAAAACTAATTGGCATATACACTGATCCAAGATAAAGTATAAAATATATTGCTATAAGGTAGAAGTATAAAATAGTTCTTAACCTTAACTTAAATTTATAGTATGCAAAATTTCACTGTGACCTATCACAGTAGACTGTGTATTTTGCTATTTAAATATTTTCAACAATTTTGTCATAGTTTCTCATTTTTTTAATATTAATATTAGAATTTCAGGTTAGATTAAGTTCACCCAAAATTTTTTAAAT[T]GCAATAAAAAGAAAAATTAACCCAACTCAATCCCAATCTCAATCTTTTATTATTCAGATCGGATTGCCTGTCGTTTGAACGATCATGATCAAAATT…	T/G
Cla97Chr02	27688322	G	G	A	G	20|20	G	26|26	G	29|29	A	23|23	A	22|22	A	26|26	Intergenic								AAGATAAAGTATAAAATATATTGCTATAAGGTAGAAGTATAAAATAGTTCTTAACCTTAACTTAAATTTATAGTATGCAAAATTTCACTGTGACCTATCACAGTAGACTGTGTATTTTGCTATTTAAATATTTTCAACAATTTTGTCATAGTTTCTCATTTTTTTAATATTAATATTAGAATTTCAGGTTAGATTAAGTTCACCCAAAATTTTTTAAATTGCAATAAAAAGAAAAATTAACCCAACTCAATCCCAATCTCAATCTTTTATTATTCAGATCGGATTGCCTGTCGTTTGAAC[G]ATCATGATCAAAATTGTTTAGGGTAATTACAATCATGACCAAAATTGAACATTTAATCGTCCTATAGTTCCCTTTTTCTTCAACCCTATTTCACTC…	G/A
Cla97Chr02	27688436	G	G	A	G	13|13	G	24|24	G	20|20	A	20|20	A	18|18	A	15|15	Intergenic								TTTTGCTATTTAAATATTTTCAACAATTTTGTCATAGTTTCTCATTTTTTTAATATTAATATTAGAATTTCAGGTTAGATTAAGTTCACCCAAAATTTTTTAAATTGCAATAAAAAGAAAAATTAACCCAACTCAATCCCAATCTCAATCTTTTATTATTCAGATCGGATTGCCTGTCGTTTGAACGATCATGATCAAAATTGTTTAGGGTAATTACAATCATGACCAAAATTGAACATTTAATCGTCCTATAGTTCCCTTTTTCTTCAACCCTATTTCACTCTCCAGACGTTGCACTCC[G]CCCCGCCACCCCTCTGCCGGACGCCGTTTCCGCCGCCGCGTTCGCTACACTCTCGGCTGCCACTGTCCAGCCTTCAGAAACCCGCCGCTGCACCCT…	G/A
Cla97Chr02	27688580	T	T	C	T	24|24	T	17|17	T	14|14	C	6|6	C	13|13	C	10|10	Intergenic								TCAATCTTTTATTATTCAGATCGGATTGCCTGTCGTTTGAACGATCATGATCAAAATTGTTTAGGGTAATTACAATCATGACCAAAATTGAACATTTAATCGTCCTATAGTTCCCTTTTTCTTCAACCCTATTTCACTCTCCAGACGTTGCACTCCGCCCCGCCACCCCTCTGCCGGACGCCGTTTCCGCCGCCGCGTTCGCTACACTCTCGGCTGCCACTGTCCAGCCTTCAGAAACCCGCCGCTGCACCCTCCCTCTCACACTCCCTCGTCTCTCCGAGCAATCAGAGTTACCGTCTC[T]GAGTCTTTTCTTAGAAACTCAGTGGTTCAGCCCCGAACCCGAACCGACTTGTTCCTGCGGGCCTAAAATTGCATTCTAAGTTTGTAGCATCCTTTT…	T/C
Cla97Chr02	27688603	T	T	G	T	21|21	T	16|16	T	19|19	G	14|14	G	18|18	G	13|13	Intergenic								GATTGCCTGTCGTTTGAACGATCATGATCAAAATTGTTTAGGGTAATTACAATCATGACCAAAATTGAACATTTAATCGTCCTATAGTTCCCTTTTTCTTCAACCCTATTTCACTCTCCAGACGTTGCACTCCGCCCCGCCACCCCTCTGCCGGACGCCGTTTCCGCCGCCGCGTTCGCTACACTCTCGGCTGCCACTGTCCAGCCTTCAGAAACCCGCCGCTGCACCCTCCCTCTCACACTCCCTCGTCTCTCCGAGCAATCAGAGTTACCGTCTCTGAGTCTTTTCTTAGAAACTCAG[T]GGTTCAGCCCCGAACCCGAACCGACTTGTTCCTGCGGGCCTAAAATTGCATTCTAAGTTTGTAGCATCCTTTTCGCCTTACTCTGTTAAGCAAATA…	T/G
Cla97Chr02	27689628	C	C	A	C	33|33	C	30|30	C	20|20	A	21|21	A	20|20	A	38|38	Cla97C02G039790	Cla97C02G039790.1:Intron	Intron	exosome complex component RRP41 homolog	IPR015847 (Exoribonuclease, phosphorolytic domain 2), IPR020568 (Ribosomal protein S5 domain 2-type fold), IPR027408 (PNPase/RNase PH domain)		exosome complex component rrp41 homolog	EC:2.7.7.56	GGTGCGTTGTGAGTACACCATGGCTAATTTCAGTACCGGAGATCGCATGAGAAAGCCCAAGGGAGATAGGTTATTCTTTTTTTGTGTGTCTGTGTTTGATACATGTGACCATTTGAATGCTATGAGTGATTGTAGTTGATTCTATGGAATAGGAGTTGGGTGAGCATTCATATCTTGAAACATAAGAAAATTTTAACCATGTAAGGTAGCATTTTTATTATTCTCTTAGTCTTCAGAATATGGTCGGGGTAAAACTAATAGTGTGGTAGTTTCCAGTTCAATGACATTGCTTAGATCTCA[C]CAAATAGAAGAAATTAAAAACAGATGGGAAAGAAATATGTTATCGATACATTTATATCTATTTTGTTTACTGTTGTATTAAGTTATGGCATTTGTT…	C/A
Cla97Chr02	27689696	T	T	A	T	24|24	T	28|28	T	25|25	A	21|21	A	23|24	A	35|35	Cla97C02G039790	Cla97C02G039790.1:Intron	Intron	exosome complex component RRP41 homolog	IPR015847 (Exoribonuclease, phosphorolytic domain 2), IPR020568 (Ribosomal protein S5 domain 2-type fold), IPR027408 (PNPase/RNase PH domain)		exosome complex component rrp41 homolog	EC:2.7.7.56	GGTTATTCTTTTTTTGTGTGTCTGTGTTTGATACATGTGACCATTTGAATGCTATGAGTGATTGTAGTTGATTCTATGGAATAGGAGTTGGGTGAGCATTCATATCTTGAAACATAAGAAAATTTTAACCATGTAAGGTAGCATTTTTATTATTCTCTTAGTCTTCAGAATATGGTCGGGGTAAAACTAATAGTGTGGTAGTTTCCAGTTCAATGACATTGCTTAGATCTCACCAAATAGAAGAAATTAAAAACAGATGGGAAAGAAATATGTTATCGATACATTTATATCTATTTTGTT[T]ACTGTTGTATTAAGTTATGGCATTTGTTACATTCAGGCGATCCACAGAGATATCTTTAGTTATTCGCCAGAATATCTATTTTGTTTACTGTTGTAT…	T/A
Cla97Chr02	27689903	A	A	C	A	26|26	A	29|29	A	28|28	C	23|23	C	26|26	C	33|33	Cla97C02G039790	Cla97C02G039790.1:Intron	Intron	exosome complex component RRP41 homolog	IPR015847 (Exoribonuclease, phosphorolytic domain 2), IPR020568 (Ribosomal protein S5 domain 2-type fold), IPR027408 (PNPase/RNase PH domain)		exosome complex component rrp41 homolog	EC:2.7.7.56	GTTCAATGACATTGCTTAGATCTCACCAAATAGAAGAAATTAAAAACAGATGGGAAAGAAATATGTTATCGATACATTTATATCTATTTTGTTTACTGTTGTATTAAGTTATGGCATTTGTTACATTCAGGCGATCCACAGAGATATCTTTAGTTATTCGCCAGAATATCTATTTTGTTTACTGTTGTATTAAGTTATGGCATTTGTCATTCAGGCGATCCACAGAGATATCTTTAGTTATTCGCCAGACAATGGAGGAATGCATTCTAACACATTTAATGCCTCGGTCTCAGGTTTTCT[A]CAATAATCTAAGAGCTGCTTCTCTATGATTTCAACATTTTTCTTTCCTCATTCTTAGTTTTTTTGTGCAGATTGATATTTTTGTCCAAGTTCTGCA…	A/C
Cla97Chr02	27690593	T	T	C	T	24|24	T	21|21	T	26|26	C	26|26	C	27|27	C	33|33	Cla97C02G039790	Cla97C02G039790.1:Intron	Intron	exosome complex component RRP41 homolog	IPR015847 (Exoribonuclease, phosphorolytic domain 2), IPR020568 (Ribosomal protein S5 domain 2-type fold), IPR027408 (PNPase/RNase PH domain)		exosome complex component rrp41 homolog	EC:2.7.7.56	CAGTGGTGGGTCCTCTTTCAACAATTTAATGTTAACTGCATCACCTTCTCTCCATTACTTGTTGAATTGAACAATCTTTTTAGGCCATGCCCCTAAAAACCAAGGCCAATGCTCTCTAGGAAACTTGGTACAAGAGAAACTACACGCTTAGGTAGATTCAAGTAGAAACATATATGAACTTTGAGATATGAGCAATTTCAAGCTTCTTAGTGTTAAGTTACAATTTTTTTAAGCCAACATGTGCATAACTCAACAAATAAGTTATCATCTTCTTTTTAAGTTGGAGCTTCAAATCTCTAT[T]CCCATATTTATTATATTGTTTTATTTTTCTAAAAAACAATGCCAACAAGGAACTTCCTATCACCCAGTCACTGATGCCTGATCTCTTGTCTCATAT…	T/C
Cla97Chr02	27691110	G	G	A	G	15|15	G	35|35	G	24|24	A	16|16	A	20|20	A	28|28	Cla97C02G039790	Cla97C02G039790.1:CDS,exon	CDS,exon	exosome complex component RRP41 homolog	IPR015847 (Exoribonuclease, phosphorolytic domain 2), IPR020568 (Ribosomal protein S5 domain 2-type fold), IPR027408 (PNPase/RNase PH domain)		exosome complex component rrp41 homolog	EC:2.7.7.56	CAGTTGTAGCGACTTGAAGCATCTAAACTACTTGACTTGAATGATTGTAAAATTTGTTTTTTTGTTTTTTAAATTTAGTTAAGAATTCAAATCTTTACTTAGGAAGGATGAAAACCATTGTAACGAAATTTGTGAGAAAAGAAGCATAATTTCCAAAAACCAAACTGTTATCATACAGTGTGATCTAAGCAGTGTTTTAAAAAGCTCCTTCAGGCCTCATTTGCCTTCTTTCATGAAGAATTCAACTTCGGACGTATCCTGAAAATTTTATTGTCTTCTGTAGGTACCAGATCAGCATGC[G]TCAATGCTGCAACTTTGGCACTTGCTGATGCTGGAATTCCCATGCGTGATATTGTTACTTCCTGCAGCGCTGGATACCTTAATAGCACTCCTCTGC…	G/A	Non-synonymous
Cla97Chr02	27691341	A	A	G	A	28|28	A	29|29	A	25|25	G	26|26	G	21|21	G	31|31	Cla97C02G039790	Cla97C02G039790.1:Intron	Intron	exosome complex component RRP41 homolog	IPR015847 (Exoribonuclease, phosphorolytic domain 2), IPR020568 (Ribosomal protein S5 domain 2-type fold), IPR027408 (PNPase/RNase PH domain)		exosome complex component rrp41 homolog	EC:2.7.7.56	CATGAAGAATTCAACTTCGGACGTATCCTGAAAATTTTATTGTCTTCTGTAGGTACCAGATCAGCATGCGTCAATGCTGCAACTTTGGCACTTGCTGATGCTGGAATTCCCATGCGTGATATTGTTACTTCCTGCAGCGCTGGATACCTTAATAGCACTCCTCTGCTAGGTACAAACATGGGATGGAAGGATGAGTTAGATTTCTGCATGTCCATATTACTTTTCTGTTTTGGAAGTGGAAAACCTTCTTTCTTTCTCCTCTTCAAAATGTTGCATTGTTCGCAAGAACTAATATGGATT[A]GTATTATGATATGGACAGATTTGAATTATGTAGAGGATAGTGCTGGTGGCCCTGATGTCACTGTAGGCTTTCTACCTAAGTTGGATAAAGTCACTC…	A/G
Cla97Chr02	27691747	A	A	T	A	17|17	A	31|31	A	22|22	T	27|27	T	22|22	T	32|32	Cla97C02G039790	Cla97C02G039790.1:Intron	Intron	exosome complex component RRP41 homolog	IPR015847 (Exoribonuclease, phosphorolytic domain 2), IPR020568 (Ribosomal protein S5 domain 2-type fold), IPR027408 (PNPase/RNase PH domain)		exosome complex component rrp41 homolog	EC:2.7.7.56	TCATTAACTTCTACTCTTTCTTTTTCTTCTCCACCTTGATCTGTAGTTCGGTGATTTTGTAATCACCAGTTTCACTCATTTTGACATGATCATTTGGTGCAGATGGATGCTAAATTACCTATTGATGTATTTGAGAATGTGATGCAACTTGCAATTGAGGGCTGCAAAGCTGTAGCTAGTTACATTCGGGAAGTAAGGACTCGAACAATGACTCATCTTCTCGTTTGATTTTCCTTTCAGCTTTACGAAAAGCCATTATCGTCGAATCAATTTGCATTATAACAATCAGCTATTTTCCAT[A]GGAAAACCATATTTCAATTGATGATGGTTGTGATTATTCAAATTTTGTGCTGTTTTTGTGGACAGGTAATGTTAGAGAATACGAAGCAACTTGAAT…	A/T
Cla97Chr02	27692161	G	G	A	G	31|31	G	26|26	G	21|21	A	38|38	A	29|29	A	28|28	Intergenic								ACAAATACTGTTTTAAGCATCCTTACCCGAAGAAAGGAGATCAGTTGTTTCTAAGAGGGAATGAAGTTGTTAGTGCTTCTTTTTCCCGTCTGTCAGATTGTTGTTGAATTAATATTACTCTTGCCCTAATGTATAGTTTAAAAAAAAAAAGAAAAAAGTGTTATTTATTTATTTTTCATTAATTTTTCAGCTATATTTCACAACTCTGATGGCTCAATCTTTCGTCTCCTTTAATTAAGATGATAGAAACTTGAATTATGAACCCATTTACTCATTTGTGATGAAAATTGGTTAAATCGA[G]ATGAGATCTAATTGATGGATAAATTGTAATGAGTTTGAATCACGAATATAATTGGATTGTTTTTTATTACGTTTGCTTAGAAGTATCAATTTGTCA…	G/A
Cla97Chr02	27692309	C	C	T	C	29|29	C	35|35	C	33|33	T	21|21	T	41|41	T	23|23	Intergenic								AAGAAAAAAGTGTTATTTATTTATTTTTCATTAATTTTTCAGCTATATTTCACAACTCTGATGGCTCAATCTTTCGTCTCCTTTAATTAAGATGATAGAAACTTGAATTATGAACCCATTTACTCATTTGTGATGAAAATTGGTTAAATCGAGATGAGATCTAATTGATGGATAAATTGTAATGAGTTTGAATCACGAATATAATTGGATTGTTTTTTATTACGTTTGCTTAGAAGTATCAATTTGTCACTGTTTGTACTTCTCATTATACTGTAACACTATTGGTAATGGTAATGATAA[C]GTAATTTCTACCTACAAAAGGATTGATCACATAAATGAATTGATCATCTTTAGTTCGTCAATTGATTGTGCCGTAATCCAATGAGGTCCACCATTT…	C/T
Cla97Chr02	27692875	T	T	G	T	33|33	T	29|29	T	31|31	G	41|41	G	31|31	G	34|34	Intergenic								TATATTATTAAAATTAAATTTAAATAATTAATTTTTTTGCGGGATTTTAAGAAAGATATAAGTAATTTTATATTTCTATATCATTTCCAAAAATATCATAATTCATTTGGTTAGGTTTTGTTCCATAAATTTTATATCAAACAAAATTTCTATATTACCAATTGGCTGCCAAGCAATATTCTTAAGTATGATGTTGGCATTATAAAACTAATTTGCTCCAAAAAAATTCATACCCAGACAAACAATTAAAATAGTCCTTGTTTATTTGAAAGGACCATCCATTAATAACATTTTGAGAAT[T]TTTTTTCTGAATCAGATTTAGTTCTTCTCATAACTATTTAATTTTTAATTCTTAATTATGAAAATTAAGTTTATAGACCATTCTTTACTTTGTTAT…	T/G
Cla97Chr02	27692897	T	T	G	T	31|31	T	31|31	T	27|27	G	36|36	G	32|32	G	43|43	Intergenic								AATAATTAATTTTTTTGCGGGATTTTAAGAAAGATATAAGTAATTTTATATTTCTATATCATTTCCAAAAATATCATAATTCATTTGGTTAGGTTTTGTTCCATAAATTTTATATCAAACAAAATTTCTATATTACCAATTGGCTGCCAAGCAATATTCTTAAGTATGATGTTGGCATTATAAAACTAATTTGCTCCAAAAAAATTCATACCCAGACAAACAATTAAAATAGTCCTTGTTTATTTGAAAGGACCATCCATTAATAACATTTTGAGAATTTTTTTTCTGAATCAGATTTAG[T]TCTTCTCATAACTATTTAATTTTTAATTCTTAATTATGAAAATTAAGTTTATAGACCATTCTTTACTTTGTTATACTTTGATTATGATTGTTTTTA…	T/G
Cla97Chr02	27692933	A	A	G	A	30|30	A	38|38	A	24|24	G	35|35	G	40|40	G	42|42	Intergenic								TAAGTAATTTTATATTTCTATATCATTTCCAAAAATATCATAATTCATTTGGTTAGGTTTTGTTCCATAAATTTTATATCAAACAAAATTTCTATATTACCAATTGGCTGCCAAGCAATATTCTTAAGTATGATGTTGGCATTATAAAACTAATTTGCTCCAAAAAAATTCATACCCAGACAAACAATTAAAATAGTCCTTGTTTATTTGAAAGGACCATCCATTAATAACATTTTGAGAATTTTTTTTCTGAATCAGATTTAGTTCTTCTCATAACTATTTAATTTTTAATTCTTAATT[A]TGAAAATTAAGTTTATAGACCATTCTTTACTTTGTTATACTTTGATTATGATTGTTTTTAAAATTCAAACAACTTTTGAATAAAGAAAATAAATTT…	A/G
Cla97Chr02	27693192	A	A	G	A	27|27	A	35|35	A	28|28	G	36|36	G	21|21	G	30|30	Intergenic								TTTAGTTCTTCTCATAACTATTTAATTTTTAATTCTTAATTATGAAAATTAAGTTTATAGACCATTCTTTACTTTGTTATACTTTGATTATGATTGTTTTTAAAATTCAAACAACTTTTGAATAAAGAAAATAAATTTTCAAATTTTTGTTTTTGTTTTTAAATGTTGGTTAAGAATTTTAATATTTAGGAAGATAAGAAATTATTTTAAATGACAAAACTGTTAAAAATGTTTACAAATAATAGTATAAAATCACATTCTATCTGTGATATACTATCATGACACAGATAGACATAGATA[A]TATAGACAGTAAAATTTGTCTATATTTATAAATATTTTGATTTATTTTTCTATATTTGAAATAGTCCAAAAGAAGATTCCAAGAAAAACAACTAAA…	A/G
Cla97Chr02	27693446	C	C	T	C	33|33	C	27|27	C	21|21	T	25|25	T	36|36	T	26|26	Intergenic								ACATTCTATCTGTGATATACTATCATGACACAGATAGACATAGATAATATAGACAGTAAAATTTGTCTATATTTATAAATATTTTGATTTATTTTTCTATATTTGAAATAGTCCAAAAGAAGATTCCAAGAAAAACAACTAAAATCTTCAAAAATCAAAAACCAAAATTTTATGACCTTAGTTATTTCTTGATTTGATTCTTTTAAAATTTTTAATTTTACCTTTCAAGGTGTTAAAGGTAAAATTGGTCCAGAGGACAAGACGGTCACTTGTTATAAGATACCGTACTTAAGGGAAAGG[C]CGAAAGGAAGGGTGGCATGGGCCAAGCCCATACCACCTGCTCGCCCTGTGCTATTGCAGGGTCGAGTTGAGCCCTAAGAAACCCCAGGGTCCATGA…	C/T
Cla97Chr02	27693485	G	G	A	G	29|29	G	21|21	G	25|25	A	27|27	A	34|34	A	30|30	Intergenic								ATAGATAATATAGACAGTAAAATTTGTCTATATTTATAAATATTTTGATTTATTTTTCTATATTTGAAATAGTCCAAAAGAAGATTCCAAGAAAAACAACTAAAATCTTCAAAAATCAAAAACCAAAATTTTATGACCTTAGTTATTTCTTGATTTGATTCTTTTAAAATTTTTAATTTTACCTTTCAAGGTGTTAAAGGTAAAATTGGTCCAGAGGACAAGACGGTCACTTGTTATAAGATACCGTACTTAAGGGAAAGGCCGAAAGGAAGGGTGGCATGGGCCAAGCCCATACCACCT[G]CTCGCCCTGTGCTATTGCAGGGTCGAGTTGAGCCCTAAGAAACCCCAGGGTCCATGAGCTTTCCAAGAAGGAAAATGATTGCAAGATGAGGAGAAA…	G/A
Cla97Chr02	27693631	G	G	A	G	31|31	G	22|22	G	30|30	A	24|24	A	42|42	A	28|28	Intergenic								TTCTTGATTTGATTCTTTTAAAATTTTTAATTTTACCTTTCAAGGTGTTAAAGGTAAAATTGGTCCAGAGGACAAGACGGTCACTTGTTATAAGATACCGTACTTAAGGGAAAGGCCGAAAGGAAGGGTGGCATGGGCCAAGCCCATACCACCTGCTCGCCCTGTGCTATTGCAGGGTCGAGTTGAGCCCTAAGAAACCCCAGGGTCCATGAGCTTTCCAAGAAGGAAAATGATTGCAAGATGAGGAGAAAAATTATAAACAGGCTGGAAGAGCACCAGAAGAGGTAATTTAGAAGTTCT[G]ATTTTTTTACTCTACTTCATAATTCTTGACTTATGTGTTAGAGTCATTTTCTTTCATTTTGCAGGTTCTCTCTTTCTCGAATTACAAATTTATTGT…	G/A
Cla97Chr02	27693986	G	G	A	G	33|33	G	39|39	G	31|31	A	24|24	A	34|34	A	24|24	Intergenic								CATTTTGCAGGTTCTCTCTTTCTCGAATTACAAATTTATTGTTGTCACGTGGAGGTCGTTGCATTTTCTCTTGGCCAAAATTTGGCATCAACATAAGGCATTAAAATTTCTCAAGTCTTTTCGTTAAAAAAAGAAAAACAACCCAAAAACAAGGACTTTCTTTAAAAAATTAAATCAACGAAAATTAAAATACGTGTGTTCACATGAAATTTCCTGAGAAATTTGTTTCGTGAATTTGAACTTAAGTTGATGTAGTTTTGATGGGCATGTAATTCAATCTCTAGTAATTGAATGCGTACA[G]CGTAACATCTGTTTTGGATGTTCCTGAAGTTGGAGTTCAAAGGACTTCAGTTTTCAAGTCTGGTTTAGGCGGGAGTTAGGAGTCTTCTAATTATAA…	G/A
Cla97Chr02	27694000	T	T	C	T	29|29	T	31|31	T	27|27	C	24|24	C	30|30	C	26|26	Intergenic								TCTCTTTCTCGAATTACAAATTTATTGTTGTCACGTGGAGGTCGTTGCATTTTCTCTTGGCCAAAATTTGGCATCAACATAAGGCATTAAAATTTCTCAAGTCTTTTCGTTAAAAAAAGAAAAACAACCCAAAAACAAGGACTTTCTTTAAAAAATTAAATCAACGAAAATTAAAATACGTGTGTTCACATGAAATTTCCTGAGAAATTTGTTTCGTGAATTTGAACTTAAGTTGATGTAGTTTTGATGGGCATGTAATTCAATCTCTAGTAATTGAATGCGTACAGCGTAACATCTGTT[T]TGGATGTTCCTGAAGTTGGAGTTCAAAGGACTTCAGTTTTCAAGTCTGGTTTAGGCGGGAGTTAGGAGTCTTCTAATTATAAGGAGAATTCTCTAT…	T/C
Cla97Chr02	27694023	T	T	C	T	36|36	T	27|27	T	25|25	C	20|20	C	28|28	C	21|21	Intergenic								ATTGTTGTCACGTGGAGGTCGTTGCATTTTCTCTTGGCCAAAATTTGGCATCAACATAAGGCATTAAAATTTCTCAAGTCTTTTCGTTAAAAAAAGAAAAACAACCCAAAAACAAGGACTTTCTTTAAAAAATTAAATCAACGAAAATTAAAATACGTGTGTTCACATGAAATTTCCTGAGAAATTTGTTTCGTGAATTTGAACTTAAGTTGATGTAGTTTTGATGGGCATGTAATTCAATCTCTAGTAATTGAATGCGTACAGCGTAACATCTGTTTTGGATGTTCCTGAAGTTGGAGT[T]CAAAGGACTTCAGTTTTCAAGTCTGGTTTAGGCGGGAGTTAGGAGTCTTCTAATTATAAGGAGAATTCTCTATTTTAGGACTCAATTGGATTTTAA…	T/C
Cla97Chr02	27694365	A	A	C	A	21|21	A	21|21	A	26|26	C	30|30	C	28|28	C	27|27	Intergenic								GGAGTCTTCTAATTATAAGGAGAATTCTCTATTTTAGGACTCAATTGGATTTTAACCCAAATAATAATATCAAATTGGACCAAATTATTTTATTTAATCCAACGATCAAGACAAAAAACACGTGGAGTAATTGGAATTTGTCAATTTATGTCCTCAATTTTAATTTGGGGCACATGTCAACTTTTAATTGGTCCCAAATTTAATTATTGTAATTTTATCATTAATTTGAGAAATGACAAGTCAATTTGTGATTGGTCCAAAATTTCTCTTTCAACAATATGATATAAATTTGAATTATAT[A]ATTATTATGTAAATTACATGAACGGTGGTAATGATATTTTCAAAATTCCAATTATCTAAATTTCTAGAAAAAAAAAAAAGGCATGAAACTCAAAAT…	A/C
Cla97Chr02	27694515	A	A	T	A	30|30	A	14|14	A	19|19	T	16|16	T	24|24	T	13|13	Intergenic								TCCTCAATTTTAATTTGGGGCACATGTCAACTTTTAATTGGTCCCAAATTTAATTATTGTAATTTTATCATTAATTTGAGAAATGACAAGTCAATTTGTGATTGGTCCAAAATTTCTCTTTCAACAATATGATATAAATTTGAATTATATAATTATTATGTAAATTACATGAACGGTGGTAATGATATTTTCAAAATTCCAATTATCTAAATTTCTAGAAAAAAAAAAAAGGCATGAAACTCAAAATAAAAGGAGCTCAATAACATAATATTCTAACGATAAATATAAGAATAATAAAGG[A]TAGTGAGTGCATGTGGTTTGGTCGGTTCAACTTTCAACTCGGACCAACAAGTGGTTTTGATCGGCGGTTTGAGCGGGGCTTCGGTTTTTGCTTGCA…	A/T
Cla97Chr02	27695470	C	C	T	C	18|18	C	31|31	C	32|32	T	30|30	T	29|29	T	29|29	Cla97C02G039800	Cla97C02G039800.1:Intron	Intron	Thioredoxin-like protein 4A	IPR004123 (mRNA splicing factor, thioredoxin-like U5 snRNP), IPR012336 (Thioredoxin-like fold)	GO:0000398, GO:0046540	thioredoxin-like protein yls8	NA	TTTTGGTTAAATTATTACTTCCTTTGTATTCATTCCATTTTTCGTTTTTGCTTCAAGGTCACGTTCTAATTTGATTAAAAAATTACTTTTCCTTAAAACTTAGACTTTAATTAGTGATAATTTAATCCTTAAAAATTTATAACGAGTTAGGTTAATCTAGTGCATCGCATAAATTATTATTAAAATTTAGGACGAACCTCAACATATGGCTCGCATTTGATTAAAATCTTGAACTAATAATTATATTAAATCTTTTTTATATATAATCATCAATGTGTGTAAATTTAATATCTATTTTGA[C]AAAATAGAGAGCTAAAGTAGATGCATGACAATTAGATTAATTTATAAAAGTTTAGAGGTTTAATTCATATCATTGATAGTTTTACCCATTTTAATA…	C/T
Cla97Chr02	27699325	T	T	A	T	23|23	T	14|14	T	14|14	A	23|23	A	18|18	A	33|33	Intergenic								ATCCTAACTTTTTTTGAATTGGATAGTGTCTCGTGGGTGTGTACAGAGGAAGCCATGAGGCACTCATCTTCCTAAGTTTTTTCAAAAGGATAAGAGAGAAGAGAAGAAGAGATGGTTGTGAGATGGTCCTAAGAAGTGGAAGGAAGATATTTAATGACAAGAAAAGAGGAAGTGAGATATTTTGTTGCATCATGTGAGAATATTCCATGTAGAGGAACACTATTGACGGGGTGTTTGGCCCTTGGAAAAGTCAGCTAGATAATTGAAAACTATCCCTTATCACATTGGTTTATAATATCA[T]GTGATTGTTTAGAATGACTTTTGCATCAAAAAGTATTTTCTAGTACAAAGGAAGAGAAACTATTCAACCGGATTGTTTGAGGTCATCTAAGGCAAG…	T/A
Cla97Chr02	27700167	C	C	T	C	39|39	C	26|26	C	35|35	T	23|23	T	28|28	T	29|29	Intergenic								TTGATACAAGTTTTCTTGCAACAAGATGGGTGGAAAAAAAATTGGTTGATAAGATTTTTCTCACATATTTTTTCAATGAGAAGGTGAAAAAAATTCCCAACACATTAAAAATCAAGTGTTGTAATTTTTCCGATAATGAGAAGATGCAAGAAAAGATTCAAAAACATAGAAGTTGGTTGATTGAATTTTTGCATCTTCTCGATGATATGATAAAATGTTAAAAAAAACCTTTGACAAGGATTAAAATAACTTTTTATGAAGTTCAATCTTTTTAAAGATAATATTACACAAATTTAAGAT[C]AAGAGTCGAAAGAGACAAAGTTTTCAACATGTCTGAACATGCAGAACTCGAAGTAAACTACAAGTTGCTTTGAAATTTTGACCAAATTCAAACCTT…	C/T
Cla97Chr02	27700336	A	A	T	A	39|39	A	24|24	A	32|32	T	40|40	T	17|17	T	26|26	Intergenic								AAGTTGGTTGATTGAATTTTTGCATCTTCTCGATGATATGATAAAATGTTAAAAAAAACCTTTGACAAGGATTAAAATAACTTTTTATGAAGTTCAATCTTTTTAAAGATAATATTACACAAATTTAAGATCAAGAGTCGAAAGAGACAAAGTTTTCAACATGTCTGAACATGCAGAACTCGAAGTAAACTACAAGTTGCTTTGAAATTTTGACCAAATTCAAACCTTTGTGTTTTTGAGAATTGAATGATAGGAATGTTCACATGTTTAGAACGATATATACTAAAAAAAATAATAATA[A]TATTATTATTATTATACATGTCCGACATTTTTAAATAATCTTGCTAGTTTTTCATAAAATTTTATTGAAATATTTAGATAATCACATTTGTTTTCT…	A/T
Cla97Chr02	27702128	G	G	A	G	37|37	G	27|27	G	27|27	A	22|22	A	29|29	A	12|12	Intergenic								CTCAAGACTAGATGTGACAAAAATTAACAATATTAACAACATTTCTAACCAAAAAATGTCATGGATAAAGTCTTAAATGTCCTTTCCACAAAAAAAATTTGGGTTGTTTGGTTCAAGGTTTTAAAGATACCTGGGATAAGATGTCTGGGATAAGATGTTTGGTTGTGCAGAAAATGTTATCAACTTTGGCTCTCTCTCTCGCTCTTGCCTTTTTTCTCTCTCCCTCGCTCTCTCTCACTATATGTCTCATTCTATCTCTCTCTCTATCGCTCTCGCGGGTACGTCATTACCAAATTTATA[G]AATGTCCTCACTTGTGTTGATTAAAGTATGTCTAGTAAATATCTTTTTCAAAATAAATAAAGAAAACCCACCAATGAAACATGAGATTTGTAAGCC…	G/A
Cla97Chr02	27703216	G	G	A	G	31|31	G	36|36	G	28|28	A	35|35	A	31|31	A	33|33	Intergenic								TTCTTTATTTTTAAGATTGTATTTGATAGGCCTCTAAAATGTTTCTAAAAATTGTCTATTAGGCCTATAAGATTTTTAAAATAATTTAATATGTCATTTAACTATTTCAAATCTATTTAATAGCTATCTATTTACTTTAGTTCAATAAATGGTAGGACTTTTTGACCTCTTAGTCAATAACATATACTTTAACCAATTGAATTATATATAGAAGTTTTTAGCCTCTTAACTACTTATTAGATACACTTTAGGGAATTATTTTAAATTATAAAATTTTTGAAAATATTTACAAATAATAGC[G]TAATATCACAGTCTATCGTAGTCTTATCACATTTAGATAATGAAATTTTGTTATATTTGTTAATATTTTGGTTCATTTTTCTACATTGGAAAACAA…	G/A
Cla97Chr02	27705483	C	C	A	C	31|31	C	21|21	C	19|19	A	19|19	A	25|25	A	19|19	Cla97C02G039820	Cla97C02G039820.1:Intron	Intron	BTB/POZ domain protein			uncharacterized protein loc101206051	NA	AATTATATTATTGTAAATAAATTTCAAATTTAAACACATGATAATTTTATGGTTAGCGTAGACATGAAAAAGCTATGAAACTATTTGGTTTTTATTTTTAAATTTTTTATTATTATAAACTTTAAAATACTACTTTCACCAAATTTTTAGCCTAAATTTTGAAAATTATAGAATATATAATTTTAAAAAATGGATTATTTTATAAAATTTGACTAGTTTAATTTTTTTTTTTAAGTAAATGGAAATTATAGTATAAAAATTAAGAATAAATAAGCATAAAATTTAAGAACAACCCAGTAA[C]AACGAAATAATTATGAAATCGGCCTATATTATTGATAACAAATTAATTGTTTCAGTCTTAAACACCTAAAAATAATTTTAATTAAAAATGGAGCCG…	C/A
Cla97Chr02	27706200	C	C	G	C	25|25	C	24|24	C	20|20	G	27|27	G	23|23	G	28|28	Cla97C02G039820	Cla97C02G039820.1:Intron	Intron	BTB/POZ domain protein			uncharacterized protein loc101206051	NA	TAGTTTGATTGTATTAAAGTATAAAAATATTAAGCCTTGGGATTATAAAGAATGGTTTAGATTGGCTGTTTAAGAAAACTCCAACTAAAAAATTAAAAAAAAAAAAAAAAAAAAAAAAAAGTTTAATGGATTGAAATTGACCAATTATTTCTTTAAAAAAATAATAAAAATAAATTCGAAGGTTTTCTTGGCCTCGAAAGTTAATTCTCTGATATGTTCCGACCGTAATCCAACGAGAATGTGGGGGAATGCGGCGGCATGAATGATTTTAATTACTCCACGTGTCGTGTTCACGGCGGC[C]CTAGGATGACGTGTCAGTTTTTGATTCCTTGTTGTTTGCGGTTCTCGCAACGTGGATTCGCCTTCGAGAAGTTCGGTCCACGTGGTTTTGGAATGT…	C/G
Cla97Chr02	27707949	C	C	T	C	38|38	C	34|34	C	17|17	T	20|20	T	32|32	T	27|27	Intergenic								ACGGACTTTTATTAGCTGGAAATTTTGGAATTTTCAATAAATATATTAATGTAATATGTGTGTAACATTTGGTTTATTTATGTATGATTTAATAAAAACCATCCTTGTGAAATTTTAATTTACATATTACGAAATTATGAATATTCTTTTTCTTTGTCCTGATAATTGTTGAAATTGTAATCTACTTGACGTTTTATTTACCGAATTAAGTCTACTTAATTTTGTTATCCTTTTGTGATTACTAGGCAATAACACCTAGTTTTTTTTTTAGCACATAGGAAAAAGTTTAAAAATTACCAC[C]GATGAAATATTGCCTTTTATATTTGTTTAATCTAAATAGTTAAAATTATTTAAAGAGAAAAAAATTAATAAAAATTTAAAATACATAGAACGAACA…	C/T
Cla97Chr02	27708045	A	A	C	A	42|42	A	49|49	A	26|26	C	30|30	C	29|29	C	32|32	Intergenic								AACCATCCTTGTGAAATTTTAATTTACATATTACGAAATTATGAATATTCTTTTTCTTTGTCCTGATAATTGTTGAAATTGTAATCTACTTGACGTTTTATTTACCGAATTAAGTCTACTTAATTTTGTTATCCTTTTGTGATTACTAGGCAATAACACCTAGTTTTTTTTTTAGCACATAGGAAAAAGTTTAAAAATTACCACCGATGAAATATTGCCTTTTATATTTGTTTAATCTAAATAGTTAAAATTATTTAAAGAGAAAAAAATTAATAAAAATTTAAAATACATAGAACGAAC[A]TATTTTGACGGTTAGATCATGATTCATATACTATATCTAAAATTATATTAATATACGATAGAATATACTATTTCGCCATGTAACCTCTTAAACTCG…	A/C
Cla97Chr02	27708082	C	C	T	C	37|37	C	40|40	C	20|20	T	39|39	T	23|23	T	32|32	Intergenic								ATTATGAATATTCTTTTTCTTTGTCCTGATAATTGTTGAAATTGTAATCTACTTGACGTTTTATTTACCGAATTAAGTCTACTTAATTTTGTTATCCTTTTGTGATTACTAGGCAATAACACCTAGTTTTTTTTTTAGCACATAGGAAAAAGTTTAAAAATTACCACCGATGAAATATTGCCTTTTATATTTGTTTAATCTAAATAGTTAAAATTATTTAAAGAGAAAAAAATTAATAAAAATTTAAAATACATAGAACGAACATATTTTGACGGTTAGATCATGATTCATATACTATAT[C]TAAAATTATATTAATATACGATAGAATATACTATTTCGCCATGTAACCTCTTAAACTCGAATAGTCTTAATGAATTAGGACAAATTAGAAATTATA…	C/T
Cla97Chr02	27708149	T	T	C	T	36|36	T	39|39	T	15|15	C	33|33	C	28|28	C	33|33	Intergenic								CCGAATTAAGTCTACTTAATTTTGTTATCCTTTTGTGATTACTAGGCAATAACACCTAGTTTTTTTTTTAGCACATAGGAAAAAGTTTAAAAATTACCACCGATGAAATATTGCCTTTTATATTTGTTTAATCTAAATAGTTAAAATTATTTAAAGAGAAAAAAATTAATAAAAATTTAAAATACATAGAACGAACATATTTTGACGGTTAGATCATGATTCATATACTATATCTAAAATTATATTAATATACGATAGAATATACTATTTCGCCATGTAACCTCTTAAACTCGAATAGTC[T]TAATGAATTAGGACAAATTAGAAATTATATATTAAAAAAATGTAAAGTTAAAGTGGTGATGTAAATATTCTCACATCATATCTCTTTTATATACTA…	T/C
Cla97Chr02	27708479	T	T	A	T	38|38	T	45|45	T	39|39	A	27|27	A	45|45	A	36|36	Intergenic								TATTAAAAAAATGTAAAGTTAAAGTGGTGATGTAAATATTCTCACATCATATCTCTTTTATATACTACCAGTGTTTTACCACCTACGTGTTTCTATTTTTTTTAAAAAAAATCAAAATAGGTATATTTTTTTTTTAATAATTTGGATAAAATACTATCTCATAGATTTATCTTACAAAATTGATTAAGATTAATTTTATATGTTCTTATAATATATTATTATTTAGTTGGGTTAATGTTCTGGATCATGTAAATATAATTTTAATCTAACTAATTTAAGAACTACAAGTGGAAACTTTTT[T]AAATTAAATATTAAATTTATTGAGTACAAATAATATTTTTATAATAATATACATGTCGATAGAGTTACATTTATTATTTAACTTTCAGGTGAAAAT…	T/A
Cla97Chr02	27709744	A	A	G	A	25|25	A	23|23	A	25|26	G	17|17	G	28|28	G	27|27	Intergenic								GTGTGGACATTTAATATAATAATTTAATCACTATAAATGAGAGAGTAAAAAAACTTGAATTCAATTGCTAAAAAAAACCTTGAATTTGGACACAAAACCGTGGAAGACATTTCATATATTGAGTAATTAATTTCAAATTTTGAGGGGTATAAAAAAATAAAAAAATAAATAAATTATAGACTGCTCCTTTTTTAGGTATCATCAGATTCAATCTCCTTTGAAGACTTATTTTCATAAATATCCAAATATTTGGATATCTTCGTATAAAAATTTTTGGACAAAAATATCCCTGGTAGTGGT[A]GAGAGCGAAAATTGGGGAGAAAAAAAAATGTATTTATTATATACTTTTTCATATTTACGATATAAATTTAATGTTGAAAAGAGAAAATGCATTTTA…	A/G
Cla97Chr02	27709848	T	T	A	T	31|31	T	29|29	T	28|28	A	17|17	A	35|35	A	28|28	Intergenic								AGACATTTCATATATTGAGTAATTAATTTCAAATTTTGAGGGGTATAAAAAAATAAAAAAATAAATAAATTATAGACTGCTCCTTTTTTAGGTATCATCAGATTCAATCTCCTTTGAAGACTTATTTTCATAAATATCCAAATATTTGGATATCTTCGTATAAAAATTTTTGGACAAAAATATCCCTGGTAGTGGTAGAGAGCGAAAATTGGGGAGAAAAAAAAATGTATTTATTATATACTTTTTCATATTTACGATATAAATTTAATGTTGAAAAGAGAAAATGCATTTTATATACTA[T]TAATTAGTTGAGATTTATTTCCATTCTCAATTGGATAGAAAATGCATTTAATATAATTTTATTTTTCATTTAACGTATCAAGCAACTAATTTTACT…	T/A
Cla97Chr02	27710314	A	A	G	A	13|13	A	13|13	A	12|12	G	23|23	G	12|12	G	20|20	Intergenic								AAATACAGCTGGTTTCACGATAAGTTGTTGGTTAGCACAAACATACCTTTATATATATTGAATGTAATATATATTTCAGGTATTCTGATATATATGCACTTTCTAATTAGATATTGCTTAAGTGCCTCTAATATATTTCCCGATGTTTTAATATGTATGTCATTCTAATGCAATTTTTATATGATAGTTTGACTTATTTGAGTTTGTCTGTTATATTCCATTTTGAGTTGTTTATATTACGTGTTATTTTATATATATATATATATATATATATATATATATATATATATATATATCACA[A]TTTAAATTTATGGTTATTTTAAAATATACCTTAGAACATTGTCTTAGATGTTTATATAATATATTCTAATTAATATATGAAATATACTAGTAAGAT…	A/G
Cla97Chr02	27710323	T	T	C	T	16|16	T	13|13	T	11|11	C	25|25	C	17|17	C	21|21	Intergenic								TGGTTTCACGATAAGTTGTTGGTTAGCACAAACATACCTTTATATATATTGAATGTAATATATATTTCAGGTATTCTGATATATATGCACTTTCTAATTAGATATTGCTTAAGTGCCTCTAATATATTTCCCGATGTTTTAATATGTATGTCATTCTAATGCAATTTTTATATGATAGTTTGACTTATTTGAGTTTGTCTGTTATATTCCATTTTGAGTTGTTTATATTACGTGTTATTTTATATATATATATATATATATATATATATATATATATATATATATATCACAATTTAAATT[T]ATGGTTATTTTAAAATATACCTTAGAACATTGTCTTAGATGTTTATATAATATATTCTAATTAATATATGAAATATACTAGTAAGATTGACTAAGC…	T/C
Cla97Chr02	27711423	T	T	C	T	26|26	T	28|28	T	41|41	C	33|33	C	39|39	C	37|37	Intergenic								ATACTAAAATAATTTTTTTTAAACCAATAACTAATTAGTATTTTACAAAACATCCTTAATTACACTAATTTAGTATATTTTTATCTATAAGAATAATTAAGTAAGTATATTGTTATTTATTTATTGCAATCAATTATTTAATTTTAGTTAAGTAGAGTTCAATATTATTAATTATAAAATTATTAATTAATTTTAATTAAATGACATTAAAAATATATTTTAATAAACAATCTACAAAAATTAATGTAAGAAGAGAACATAATATGATACGTTAATAATCAAAGTTAATATAAGAAATAT[T]AGAAAAATGTTTAAAATAATCATAATATGTTAATAATGAATGGTTTAATTAAAATTAAGAAAAAGTATTATAAATAGAAAAAAAATCAAATTATTT…	T/C
Cla97Chr02	27711983	T	T	A	T	31|31	T	27|27	T	31|31	A	38|38	A	39|39	A	32|32	Intergenic								TGTCTATCACTAAAGTGATAGATGTCTATTTTGGTCTATCACGACCTATCACTGATGAGAAAGTAAAATTTTGCTATATTTGTAAATATTTTTAGCCGTTTTTCCATTTAAAACAATTTGTCTTTATTAAAACAATTAATTATATTAAATTTGTGAAATTAATATCAATTTGTTTATTAATTCATTAACTATATTCAAAATAAAATTATATTTAAAATAAAAACAGAAAAATAGTGGGAAAAGAGAAAATCCACAATTTGTTTGAAGGGTAAAGAAAATCCTTGTCTGGAAGAAAAAAAA[T]ACTTGTAAATATCTTATTCTCAGGCAAAATGTTGAAAACCGTGAAGCAAACATGAGTTGAGCATATTTATGTTAATTCCCATATAGAAAACCTTCT…	T/A
Cla97Chr02	27712023	C	C	T	C	34|34	C	27|27	C	35|35	T	37|37	T	38|38	T	31|31	Intergenic								ACGACCTATCACTGATGAGAAAGTAAAATTTTGCTATATTTGTAAATATTTTTAGCCGTTTTTCCATTTAAAACAATTTGTCTTTATTAAAACAATTAATTATATTAAATTTGTGAAATTAATATCAATTTGTTTATTAATTCATTAACTATATTCAAAATAAAATTATATTTAAAATAAAAACAGAAAAATAGTGGGAAAAGAGAAAATCCACAATTTGTTTGAAGGGTAAAGAAAATCCTTGTCTGGAAGAAAAAAAATACTTGTAAATATCTTATTCTCAGGCAAAATGTTGAAAAC[C]GTGAAGCAAACATGAGTTGAGCATATTTATGTTAATTCCCATATAGAAAACCTTCTAACCAATTGACCCTTTTATGATTGTACTCAATTTTTCTAA…	C/T
Cla97Chr02	27712877	G	G	T	G	42|42	G	31|31	G	16|16	T	17|17	T	28|28	T	33|33	Intergenic								AGCTCAATGACAAGTAGATGATCAAATTGTTAGCAACTATATGTCAAATGAGTTAAACCTGTAGATATAAGAATGAGATGAATATAAGTAGTCTGGTTATGTTTCTAACGAGTGATGTTTTGAAGACAATTATTCGCTTTAATTTGTATGAGTTGCAACTTACAAGTATATTACAATGATCGTTTGAGCATGATACAATGACTAAGTTTAATAGATCAACAACCTCAAACTACTTGGATCTGACAAAACTCTTAAATACTTCCTTTCAACTCAACTCAAGATTAAAATAAATAAATGAGA[G]AAACTCTTCTAATTGGAATGAGATGCTCCAAATGAAGAAACAAATTACTGTTTATAGGCTAGCAACCTAATAACTCTAAAAAATATATATACCATT…	G/T
Cla97Chr02	27714337	C	C	T	C	35|35	C	32|32	C	27|27	T	19|19	T	34|34	T	27|27	Intergenic								TTGAAAATTAAGCATATTCCCTCCTCATTTCCTACATTGATTTGCGTCTCTCATAAATATACTAGTTGAATTATTTGCCAAATTACAAAAAACAAAAGCAAATTTATAAATGTTTTTTTTTTTAGTTTTCAAATTTTGGCTTGGTTTTTTAAAACATTGCCAAGAAGTAGATAACAAATGAATAAATTTAAAGGTGGAAGTAGTGTCTATAAGCTTAATTTTAAAAAACAAAAACAAAAAACAAAATGAAACAAGGCCTTAATTAGAAAAGATGAAAAATATGATAAAGAAGTTGTAAGA[C]AATGATCATAATTTTCAAAAACAAAATACAAAAAATCAAATGGTTATCAAATATGGTCTAATAGACTTAAATATACACAAAACTTGATAGCTTAAA…	C/T
Cla97Chr02	27715994	G	G	A	G	29|29	G	28|28	G	23|24	A	17|17	A	18|18	A	30|30	Intergenic								CATTTTTGAGTTTCTTTGTCTAGATAAGACGTAGACTTCAATGTTTAATTTTGGAGAGTTGGATGCACTCTTGGAGCAAGTAAAATCTATTGTGGTTGAAGTTGGGAGGGATGATCACGTAACTTGACTCCCTTGTCATTCAGAAGTCTTTTCTATTGCCAATGCTTGAGAATCCCTACATGCTACTGCCTAGGCATCCTGTGAGGCCTTAGGCTAGTCTCATTTAGTTTGGAGGTAATATTTAGAAACACTCTTTCATTGTCTGGCTTGTTGTCTGCAATCAACTTCTGGCGAGTGATC[G]TATCAGTCGGTGGAATTCTTATATCCCTAATGTATTTGTCATTAAGACACTGAACTTGGATTTATCATTTTAATGCTAGCAACTGGGTGACACATA…	G/A
Cla97Chr02	27717110	C	C	T	C	21|21	C	18|18	C	21|21	T	26|26	T	28|28	T	20|20	Cla97C02G039830	Cla97C02G039830.1:Intron	Intron	E3 ubiquitin ligase BIG BROTHER-related	IPR013083 (Zinc finger, RING/FYVE/PHD-type)	GO:0016874	e3 ubiquitin ligase big brother-related	NA	ACTACTACCGCCGCCGCCGCCTCTTCCGACCATGATCAAAACCCCAATTCCAATCCATCTCCGCCCTCTGTTTCAGACCCCCAGAATGACACTACTGGATCCGACTCCACCTCCCATCAAACCCCTTCTCGCCACTCCTCCAGAACTCCCTTCACTAATCTCACCCAGGTTGATGCTGACCTTGCCCTCGCTCGTACCCTTCAAGAACAGGTCCTCCTTTTCTCTCTTTCTCTCTCATGTTACTGTTTCTAATCTCTTCTTGTTCCTCTTCAATTTCTGCTTTCTTTTCTTGTGTTGTTC[C]GTGTTCAATTCGTTCTCTTGTCGGCTGCTTTTGGAGCTTTCCTGGTGGAATTCCTATCTTGATTTTGTTTCTGTGCGAGTTTTTTTTTATAAAGAA…	C/T
Cla97Chr02	27719872	G	G	A	G	29|29	G	32|32	G	19|19	A	28|28	A	27|27	A	25|25	Cla97C02G039830	Cla97C02G039830.1:Intron	Intron	E3 ubiquitin ligase BIG BROTHER-related	IPR013083 (Zinc finger, RING/FYVE/PHD-type)	GO:0016874	e3 ubiquitin ligase big brother-related	NA	ACAATTTTTTGAGACATACACTGTAGTCCAGCCAGCACTGGAAGTTGTCAACAACTTGAAAATCAATTTTCTTGAGGATGAGGCAGATGAAAGTTTGTTTGTAATTAGCATTGATATCTCTCTCTAAATCAGGTTTGGAACGGTTTTATGAAGTTACCCTTGAAAGCATTTTGACCCTTAATATAGAACGCATTCAAATAGCCAGCCAATCTAAGAAGATTAATTGTATTTTAGATCTATTACGGTCATGAAAATATCCCTTTTTGAAAGGTGGAGTGGCTGCCCAAGAATCTTCACTTT[G]AGACCTCTTGACAAAACTCTCTTCATTTGTTTTCAAAAATTAATTTTTTTAATTCCTGAATTCAACTTTCAATGTTTGCTCCCATTGGTTAAACTT…	G/A
Cla97Chr02	27721633	T	T	C	T	24|24	T	21|21	T	20|20	C	22|22	C	29|29	C	25|25	Cla97C02G039830	Cla97C02G039830.1:Intron	Intron	E3 ubiquitin ligase BIG BROTHER-related	IPR013083 (Zinc finger, RING/FYVE/PHD-type)	GO:0016874	e3 ubiquitin ligase big brother-related	NA	GGTCTGCATAAGGATCTTCAAAAGACCACTTGTTCGGTGAAGTTGAAGTCACCCACACCCATAACCCAAAAGCAGGAAATAGATTATGAAAGGCCTTTGATTCCTGTAAAAAATATCTCTACCCAAGCAAGAGAGAGGACCTCCAGTCCTTTCTCTTCTGTACCTCCTCCTCTGCCTTATCTTCTAATACAATAGTTACATTCTTCAAAGGCTTCTCCTTGGATCACTTTCCCCTCTTGTTTTATTTTGCGTAATTGGAACAATACATACGTTGATATATATCTCAGCCACATTAAAAGC[T]AGACATTAGAATGAGCAAGAATCTATACTGTTTTCTTTTACCTTTAAGAGCATCAATCCTACATTCAGATGAACACATTTAAATGACTCTTCAACT…	T/C
Cla97Chr02	27722913	C	C	T	C	22|22	C	32|32	C	17|17	T	20|20	T	26|26	T	23|23	Cla97C02G039830	Cla97C02G039830.1:CDS,exon	CDS,exon	E3 ubiquitin ligase BIG BROTHER-related	IPR013083 (Zinc finger, RING/FYVE/PHD-type)	GO:0016874	e3 ubiquitin ligase big brother-related	NA	TGGTCTTTTTTGTCATTCTTATCTTTGCTTACTTAGTGTTGCTCATCTTTTCAGGTGCGTCATTTGTCGATTGGATTTCGAGGATGGTGAAACTTTGACCGTTCTCTCTTGCAAACACTCATACCATTCCGAGTGCATAAATAATTGGTTAAAGATAAACAAGGTAAAATGCCCATTTACATGGAGGTTAAATCTTCAAAATACCATGACAAATACACAGTAAAACGTAGCTACATATGGCGATACGAACCGGAATTAACTAAAGCTTGGTGTTGTGCAGGTCTGCCCTGTCTGCAGTGC[C]GAAGTCTCCACAGCTACTGGAAGCAGTTAGTTGTAGCATGTGGTATTGAATGTACTAAATCAAACATTTGACATATAAGTTAAATCACGAAGGATC…	C/T	Non-synonymous
Cla97Chr02	27723301	T	T	C	T	31|31	T	19|19	T	28|28	C	29|29	C	31|31	C	24|24	Intergenic								CGAAGGATCTTAATTTCTGCTTTCATGATTTTGGCAATACCCATTTCAGTTCAATATCTATGGAAAATGTGTATGGTGGGTCATACTATCTCTGGTTTCATTCTGTAATCCAAGCCTAGGAAATTAGTTTCCCTTGTTCTTGTTCATCATATATGAATCTAATTTTTATTTTTATTTTTTAAAAATCTTTCTCCTTTGAATTTCTCGTTAATATATCCCAAATCCTGGCTTGTCTGTTCAGTGTGTAAACATAAAATTTGCTCAGGGGAAGAGCCATGAGTTATGAATCCTACGTTGATC[T]TTTTCTACTTCTTGAGGTTTCTACAGTGTGGATTTTCATAGTCATGTCTCAAGTGAAACTTTACTTATCTTAATATTCTAAATTATAGGGTTGTGA…	T/C
Cla97Chr02	27723679	T	T	C	T	22|22	T	35|35	T	7|7	C	15|15	C	12|12	C	13|13	Intergenic								CTAAATTATAGGGTTGTGAAATGGGTATTAAATTTTTATCGTTGATGTTTTTATGTCAAGATAAATTGTCATTTATCTCCTAATGTGAAAAGTTTATGTAACATAAAAAATTACTTACAAATCTCACTGCTGAGAGATACCAAAAGAGTTAAAGCAATTTTTTATTATTATTATTTTTTAATTTAATTAAATTAAATTTTAATTAACTTGCCTTTATGATTTTTGATTCACCTCTCACATATGTATGAGTAACCTTAGAGTGCACTAATAGAATTTTAAATACCAATGCGTTGGAATGAC[T]TGTTAGCCAACAATGGCTTATCCCTAATCCGATCACATTGGCTAGCACGATGTCATTTTTTTTCATGTTTAAGAAAACAATGGAAAATTGAAATAC…	T/C
Cla97Chr02	27731016	A	A	G	A	34|34	A	40|40	A	25|25	G	29|29	G	36|36	G	26|27	Intergenic								AGAATTATTAAGTTGTTACCCTATAAATAACAACTTGTTTCTTCATTTGTAGTAGTATCCCACTTAAAATTGAAGAATTTCTCCTTTCTTTTGATCTTGAGTTGAGAGTAAGTAGTTATGCTAGATTCAAGTAATTTGAAATTGCAATTCTATCGGGGTTAATTGTTGTAGACGATCATTGTAGACTGTTGTGCAAGAGGCATGTCTCGATTACCCTTTCACGTTTCCAACATATCGTGATGTTCTTAATTATTTCAATTCATAAAGCTTTGTTATATTATTTGGCTTATTTTTCAGTTT[A]AATATTATTATTATATAGAGTGTGTACTTATCTAATTGAGGTGTAATAAGTTTACTAGCATATTCAATTCTTATATATACATTTTCCCCGACATCC…	A/G
Cla97Chr02	27731631	T	T	C	T	22|22	T	31|31	T	18|18	C	14|14	C	20|20	C	24|24	Intergenic								TGATTTTTTTTTTTTAATTAAGAAAATGTAAATTTATCTACAATCTCATAAAATTCAAATGCTAAATACCAAATATATATGATATTTATTTCAAACTTTAAACAAAGAGCAATTATATATATATATATATATAGAATTTGGCCCAACCCAATTTTTTTAGTTAACTCGCGACCCAACTGAATCCAACAAATATAGAAAAAATTAAATCCAATCCAACCCAAGTCTTATATTTTGGGTTGGATAGTCTGAGTTGTTCAGATTGTTGGGTTATTTAAATACCCCTAGTTTTCTTCATGTTTA[T]TTTGGGGTCACTGGACCAACCATCTACTTAATTCTCACCCTATAAAACTTAAACGAGTATTAGATTTGTTTTTTAAGTTAGATTAGAATGTGTATA…	T/C
Cla97Chr02	27732121	A	A	G	A	26|26	A	19|19	A	26|26	G	26|26	G	31|31	G	32|32	Intergenic								GAATCCAATCTCAATTCGAAATTTTTAATGATTGATTATCTATAATAATAGGTTTTATTTCTTTTCCATTAAAAAATACTACGAAAAGAATACATTTGTGTCACAGTTAAATCTGAGTAAAATTGTAACATTTTATAATGGGAGACTAAGGTATAATAAAATTGAAAATTTAAGGACTAAATGTTGAAGAAAAATGATATATAAGAACGAGATAGACTAGCAAACTGATCACACTTCAACTAGATACAATTCACACTTTTAATAAGTGTTCTTTTGAAACAATTATTTACTTTGACTATA[A]TGATTGTCTCGAGAACTCTTGATATTTGGTGTCAACTCAACTGAAGATGAAAAGAAAAGAATGAAAGGAGAGAATTCCGAGTTCAAATTGAAGAAT…	A/G
Cla97Chr02	27732180	G	G	T	G	27|27	G	24|24	G	23|23	T	22|22	T	31|31	T	22|22	Intergenic								TCTTTTCCATTAAAAAATACTACGAAAAGAATACATTTGTGTCACAGTTAAATCTGAGTAAAATTGTAACATTTTATAATGGGAGACTAAGGTATAATAAAATTGAAAATTTAAGGACTAAATGTTGAAGAAAAATGATATATAAGAACGAGATAGACTAGCAAACTGATCACACTTCAACTAGATACAATTCACACTTTTAATAAGTGTTCTTTTGAAACAATTATTTACTTTGACTATAATGATTGTCTCGAGAACTCTTGATATTTGGTGTCAACTCAACTGAAGATGAAAAGAAAA[G]AATGAAAGGAGAGAATTCCGAGTTCAAATTGAAGAATAAAATCAAACGTAACCGATTTGAATGGAAGTAAGTTTCATAGAAGTTTGCAGCATTAAT…	G/T
Cla97Chr02	27732183	T	T	A	T	26|26	T	24|24	T	23|23	A	24|24	A	30|30	A	23|23	Intergenic								TTTCCATTAAAAAATACTACGAAAAGAATACATTTGTGTCACAGTTAAATCTGAGTAAAATTGTAACATTTTATAATGGGAGACTAAGGTATAATAAAATTGAAAATTTAAGGACTAAATGTTGAAGAAAAATGATATATAAGAACGAGATAGACTAGCAAACTGATCACACTTCAACTAGATACAATTCACACTTTTAATAAGTGTTCTTTTGAAACAATTATTTACTTTGACTATAATGATTGTCTCGAGAACTCTTGATATTTGGTGTCAACTCAACTGAAGATGAAAAGAAAAGAA[T]GAAAGGAGAGAATTCCGAGTTCAAATTGAAGAATAAAATCAAACGTAACCGATTTGAATGGAAGTAAGTTTCATAGAAGTTTGCAGCATTAATGAG…	T/A
Cla97Chr02	27770588	G	G	A	G	23|23	G	30|30	G	15|15	A	22|22	A	37|37	A	25|25	Intergenic								AATTTTCTTCTTCTTTCTTTCCTTTTTCCTCTTTCTTTCATTCAAACCACGTTTAATAATTGGAAAAATAAAATTAAAAAAAAAATTGACAAAGAAAAAAAAGCACCTTTTGGTCGTTCGCTGCTCCATTTTTTATATTAAAAATATATTTAAACAAAATCAGGCCGTGCAATTTCTTTTATTGAAAAAAATAATTGTGGGAAGAGAGAAAGGAGAAGGAAAGAGAAAAGAAAATAACAAGAAGAAAATAGAACCAAAAGAAGAAAAAGAAAATGTTAGATTATATTAGATTTTGTGGAT[G]TTATATTATTAAATTATTTAATTCGCTTAAGTTATTTGATAAGGATTTGCTTAGTATTTGAATTGTATCTACTTTTACTTTTCATCGCCACAAATA…	G/A
Cla97Chr02	27777058	T	T	C	T	29|29	T	36|36	T	25|25	C	27|27	C	29|29	C	25|25	Intergenic								GTGAAATCAACTTGTATCTTAATCTTCTCATCATTAGGACTCCATTAGTATGTTAAATTAAGTAGCCAATTTAACTTAAAAAATTATCATTAAACTTAACATTTATAAGAGTCAAAGTGACAAGTTGAGCTATCATTGCTCAAGCCATAAGATCTTTGGGTATCCACATGGTTGAATCCCTTGGAAATTTAACTCATAACTAAGAAAGAATGAATAGATTTCATTAATTCAAAAGTCATGGTTACAATATTCAACCTTCAAAGAATAAAGAAATAAGAAAAAAAAAGTGCAAGAAGTAAA[T]TGAAGTAATGCTAGAAAATATAGAAAAAAAGGACTCCTTTGAAGCAATCGCATACTCTTTAAGACTTCCTAGGATGGATTCTCCTTTCTCAAGGAT…	T/C
Cla97Chr02	27777314	G	G	A	G	26|26	G	35|35	G	26|26	A	26|26	A	28|28	A	23|23	Intergenic								TTCAAAGAATAAAGAAATAAGAAAAAAAAAGTGCAAGAAGTAAATTGAAGTAATGCTAGAAAATATAGAAAAAAAGGACTCCTTTGAAGCAATCGCATACTCTTTAAGACTTCCTAGGATGGATTCTCCTTTCTCAAGGATGAATCCTCTCTCGACACACATTCTCACGGGGGAGGGATGTCCTAAACCTAGGGTTATTCAAAGAAACTCTTGTTCTTGAAGAAATTCTTGATGGAGTAGTGAGATCTCTCCTTAGGATTCCTAATTGTTGAAGAATAAGGTTTTTCATCCCTTTTATAG[G]TCCAAAGTTGTTGAAGAGTGGCTAAAAATAGTGCTCTAAACGTTTATCAAGCATTTTCGACATTGAATAACAACTGTGGATCAAGAAAATAGCAAC…	G/A
Cla97Chr02	27777428	G	G	C	G	29|29	G	36|36	G	29|29	C	23|23	C	24|24	C	28|28	Intergenic								TAGGATGGATTCTCCTTTCTCAAGGATGAATCCTCTCTCGACACACATTCTCACGGGGGAGGGATGTCCTAAACCTAGGGTTATTCAAAGAAACTCTTGTTCTTGAAGAAATTCTTGATGGAGTAGTGAGATCTCTCCTTAGGATTCCTAATTGTTGAAGAATAAGGTTTTTCATCCCTTTTATAGGTCCAAAGTTGTTGAAGAGTGGCTAAAAATAGTGCTCTAAACGTTTATCAAGCATTTTCGACATTGAATAACAACTGTGGATCAAGAAAATAGCAACCACGAACGACTAAACAC[G]TCTTTTAAAAATTAGGGTTTCAATGCGACTGCATCACTCCAATGATTTATGGGCCCATTAAGGTCAAAATCGTCAGAATGATGCAACTGCATTGAG…	G/C
Cla97Chr02	27777528	A	A	G	A	14|14	A	21|21	A	11|11	G	17|17	G	23|23	G	22|22	Intergenic								TCTTGAAGAAATTCTTGATGGAGTAGTGAGATCTCTCCTTAGGATTCCTAATTGTTGAAGAATAAGGTTTTTCATCCCTTTTATAGGTCCAAAGTTGTTGAAGAGTGGCTAAAAATAGTGCTCTAAACGTTTATCAAGCATTTTCGACATTGAATAACAACTGTGGATCAAGAAAATAGCAACCACGAACGACTAAACACGTCTTTTAAAAATTAGGGTTTCAATGCGACTGCATCACTCCAATGATTTATGGGCCCATTAAGGTCAAAATCGTCAGAATGATGCAACTGCATTGAGGTC[A]AAATCTGCAAAATAGGCAAAATCCAATGTAAAAGTTCAAAAAAAAAAACAACTCAAAACTGTAAAAACATACTTTAAATAGTCAAATGACCTATAC…	A/G
Cla97Chr02	27778495	C	C	T	C	37|37	C	25|25	C	28|28	T	30|30	T	26|26	T	27|27	Intergenic								AAAAAAAAAAAAAAAAAACCAGCAAATGACCAGAGAAGGGGAAGAAAAGTGGAGAAAAAACAAGTTTCCAAGAAGATAGGGCATTGTCGCGGCGCTGGCTATTTTAGGAAAATAATGTATTTATGGAAATCTTTGTTATTTAAGTCTAGGGTTGTTGCAACCGAAATCATTATGCAATCCACGAAATTAGATAGCCTTGGAGATGTTTTAGCCTAAATTAGAGGTTTGTTTGGAGGTTATTCGAGATCCCAAAGTGCGAATTGAGGAGAGTTTGACGGAATTCAACGATAGAGATTACTT[C]CAGAGTAGTTTTTCCTCTTTTTCATTATTATCTTTAGTTTTTCCTGGTCGTTGCAATGTATGAGAATATGTTTGTAGCATCGATGAGTGTGGCTAA…	C/T
Cla97Chr02	27779833	A	A	C	A	35|35	A	33|33	A	28|28	C	28|28	C	35|35	C	28|28	Intergenic								GGAGTCTTTCTGGGAAAATAAGGAACATTGAGATGGAGAATGGGAGAATAATCCATAGAACTCTTTCTTTGAGTTTTTCTTATTCTGTGTGTAACCAATTGAGAGAAGGAGAAAGAGTAGTTTTTTTAAACGTAGAACTCCAGACACCTTTCTCTGCTACCCCATTCCCCTTTTCCAAAGAGAAGTTATATTAATTAATTAATTAGTAATTTTAATTAAATATCTTATATTTAAGGAAAATTATTATTAACATAAAAAATATCGAACTATTTACAAATATAAAAAAGTTTCGTTGTCTAT[A]TGTGATAGTCCGCGATAGACATCAATATATTGCTTGGGTGATGGGAGTTTAACAATTTATTATTTGAATCATATTCAGATGCATTTATTCTTCCAT…	A/C
Cla97Chr02	27779872	T	T	C	T	27|27	T	35|35	T	35|35	C	32|32	C	42|42	C	34|34	Intergenic								ATGGGAGAATAATCCATAGAACTCTTTCTTTGAGTTTTTCTTATTCTGTGTGTAACCAATTGAGAGAAGGAGAAAGAGTAGTTTTTTTAAACGTAGAACTCCAGACACCTTTCTCTGCTACCCCATTCCCCTTTTCCAAAGAGAAGTTATATTAATTAATTAATTAGTAATTTTAATTAAATATCTTATATTTAAGGAAAATTATTATTAACATAAAAAATATCGAACTATTTACAAATATAAAAAAGTTTCGTTGTCTATATGTGATAGTCCGCGATAGACATCAATATATTGCTTGGG[T]GATGGGAGTTTAACAATTTATTATTTGAATCATATTCAGATGCATTTATTCTTCCATACTATATAGTTTAAATTTGAATTATATTCATTATTTAAC…	T/C
Cla97Chr02	27781436	G	G	T	G	25|25	G	29|29	G	23|23	T	19|19	T	31|31	T	22|22	Intergenic								TTAGGCACAAATTCCAACATAAGGTGTATCTTATTTTTATTTTGTGGAAGTATGGTGGCGTATGCCACATACAACTTGGGAAAATCTATATAGATGGCAGAGGAAGAGCATCAAAAAGCCATAAGGGACTATTTTCAACTAATCTTGTCGGTAGCTCAACCCGAGATTGTCAACATACCCATAAATGTCAACAATTTTGAGTTGAAACCAGGGTTGATCCAAATGGCATGGGATATTGCATTTAAAGGACGTCCAACTGATAACCTTACGAACATCTAAGATACTTCATTGAAATTTTTG[G]AGTGGTAAAGATTAACGGTGTTTCTAATAATGCTATTAAATTGAGATTGTTCCCTTTTTCCTTACAGGATCGTGCCAAAGATTGGCTGGAGATCAT…	G/T
Cla97Chr02	27781676	A	A	G	A	18|18	A	11|11	A	26|26	G	18|18	G	25|25	G	26|26	Intergenic								TTTAAAGGACGTCCAACTGATAACCTTACGAACATCTAAGATACTTCATTGAAATTTTTGGAGTGGTAAAGATTAACGGTGTTTCTAATAATGCTATTAAATTGAGATTGTTCCCTTTTTCCTTACAGGATCGTGCCAAAGATTGGCTGGAGATCATCCCCTCTAAGAGTATCAATACATGGATGAGCTGGCACAACCGTTTCTAAACAAATACTTCTTGTCACCCAAAAAAAGAAAACCAAGTACTAACTTAGAGTGTCATATTCACTAATGTTAAGAGAAAAAATTGACAATCAACCA[A]ACCTATTCCATAATGAGTATATTTGAGATTGATGTGACAATCCAAACACGCCACAAAAAACAACCAAGTACTAGCTTAGAGTTATTAGTAGTTTCC…	A/G
Cla97Chr02	27781745	T	T	C	T	24|24	T	18|18	T	19|19	C	17|17	C	17|17	C	20|20	Intergenic								AGATTAACGGTGTTTCTAATAATGCTATTAAATTGAGATTGTTCCCTTTTTCCTTACAGGATCGTGCCAAAGATTGGCTGGAGATCATCCCCTCTAAGAGTATCAATACATGGATGAGCTGGCACAACCGTTTCTAAACAAATACTTCTTGTCACCCAAAAAAAGAAAACCAAGTACTAACTTAGAGTGTCATATTCACTAATGTTAAGAGAAAAAATTGACAATCAACCAAACCTATTCCATAATGAGTATATTTGAGATTGATGTGACAATCCAAACACGCCACAAAAAACAACCAAG[T]ACTAGCTTAGAGTTATTAGTAGTTTCCTGAGACTCAATAGCTTTTATGATAAAATGTATATTTAATATTCAAGCATTATGGTGGGAGTCTTTTGGA…	T/C
Cla97Chr02	27781913	G	G	A	G	15|15	G	19|19	G	16|16	A	12|12	A	19|20	A	20|20	Intergenic								ACCAAGTACTAACTTAGAGTGTCATATTCACTAATGTTAAGAGAAAAAATTGACAATCAACCAAACCTATTCCATAATGAGTATATTTGAGATTGATGTGACAATCCAAACACGCCACAAAAAACAACCAAGTACTAGCTTAGAGTTATTAGTAGTTTCCTGAGACTCAATAGCTTTTATGATAAAATGTATATTTAATATTCAAGCATTATGGTGGGAGTCTTTTGGAAGAGGTTGCAAAGAGCCCCAAACACTTGGGATAAAATTTTTAGCTTGACTTGTCTTGCAACAGTATGTGAG[G]GAAATTGGATCTAGTATGATATTATGGAATGTCAATTTCATATAAATTATAGTTAATATTACAATATTAACCTTAATTATTTTTAGGTGCATTCAA…	G/A
Cla97Chr02	27782151	A	A	G	A	29|29	A	21|21	A	24|24	G	25|25	G	21|21	G	23|23	Intergenic								AAAGAGCCCCAAACACTTGGGATAAAATTTTTAGCTTGACTTGTCTTGCAACAGTATGTGAGGGAAATTGGATCTAGTATGATATTATGGAATGTCAATTTCATATAAATTATAGTTAATATTACAATATTAACCTTAATTATTTTTAGGTGCATTCAAAGAGAAGAAATCGTTTGAGCAAATAAAGGTTGAGTATATTTGTAAAATATAATCTTCAATTAAAAGCAAGAGATAAGAAAAAAAAAAAGTTATAGAAAGTAAATCGTATGATCTATTTGTCTATCAGATTTAGAATCTGGT[A]ATGAATGAATTACAAATAAAGAAAATCCAATGTTCAAGAAATAAAAATAGCAAAATCTAACCTTTGATCCTATATGATGATATCATGGAAGGGCAT…	A/G
Cla97Chr02	27782489	G	G	A	G	44|44	G	29|29	G	22|22	A	29|29	A	32|32	A	28|28	Intergenic								GAAATAAAAATAGCAAAATCTAACCTTTGATCCTATATGATGATATCATGGAAGGGCATTTTTTTTTTTTATTTAGTACGCTAAACTTATAATTTAAATTTATGGAATTTGAAATTTGAACGGATAAAAAAAACCACTTGGGATTGGATTGTCATTTATTAGGGAAAAAATGTTTGATAAAATTTTTAAAAATGAAAAAGAGATTTATTATTTATTAATTGAAAAATAAAAATGCCCCCATGCAGGATCGAACTACAGACCTTCAGTTTACAAGACTGACGCTCTACCACTGAGCTATAG[G]GGCAATTTGTACTTAGTAATTTTAATGTAAACATTGTAATTCTTGTAATTTTTTTTTCTTTTTACCTAACTCTTCTACTTTAAAATATCCAAATTT…	G/A
Cla97Chr02	27782941	C	C	T	C	27|27	C	28|28	C	19|19	T	27|27	T	39|39	T	26|26	Intergenic								AAATAATTTCAGTTATTCGTACTTTTAGAAAAATTAGTTATAAACAAAAAGGTAAAACAATATGAAGTAAATTTTATTTGTAAGTTTTTTTTTTTATAGTATATTTCTTTCTTTCTTTTTTCATGAAAAATATTATTATTTATTCAATAATAAAAGAGAAATAAAAAAAACACACACACAAATTAAAATTGCAAGAACTATATTTAAACCATTGAAATGACAAGACTAAAATGGAATGTAATTATATAGATGACTATAATGGTATTTTGACCTAAATATTCTCATTTCATTGATTTAGAT[C]GCTGTCAAATTTCTCTCTCATTTCGAAATATTTAGGCTCCGTTGGCTAATTTATTTGGTTTTGAAAATTAATTCTATTGTTGAAGGAGAAATTTTG…	C/T
Cla97Chr02	27783184	G	G	A	G	26|26	G	30|30	G	27|27	A	22|22	A	27|27	A	31|31	Intergenic								ATATAGATGACTATAATGGTATTTTGACCTAAATATTCTCATTTCATTGATTTAGATCGCTGTCAAATTTCTCTCTCATTTCGAAATATTTAGGCTCCGTTGGCTAATTTATTTGGTTTTGAAAATTAATTCTATTGTTGAAGGAGAAATTTTGGATCAATCACAAATTGTCGTGTAATTTCTCAAATTATTGATAAAATTACAAATTATCACATTTGGGACAAATTGGAAGTCTAATATGTGTCCTAAATTGAAATTGAAGACACAAGTCAGCAAATCTCGTTGACACCACGTGTTTTC[G]TCTTGACCGTTGGATTAAATAAAATAATGTGGTCCAATTTGATATTATTATTTGGGCAAAAATCCAATTGAGTCCTAAAATAGGCTTAATTTGGCT…	G/A
Cla97Chr02	27783561	C	C	A	C	35|35	C	23|23	C	24|24	A	20|20	A	30|30	A	28|28	Intergenic								AAAATAGGCTTAATTTGGCTCAAATCCAATTTGTTGGGCCCGAGGGCTAGGTCCATGGATCAACCAAGCCCAAGCCCACAAATTCCACCTGAGAACTCTTAGAGTTCTCTTCATTTGTGGTGTTCAAAAAATTATACACTTAAAGAACCTACAGAGAATTCTCCCTACAATCAGAATACTCTAACTCCTGAAGCTGAACCACACTTAAAGACTGAAGCTCTTTAGAACGCTTCCGTACATCAAGCATACGCATTCAACTGAGAAAGAATTAGAAGATCAAGTACTAGAGATTGAACCACA[C]CTACATCAAATCTACATCAACTTAAGTTCAAATCCACGAATCAAGTTTCTCCAGGCTCGAGAAATTGTTGAGTCAAGCCAAACTCTCACTGCCAAG…	C/A
Cla97Chr02	27783855	A	A	G	A	18|18	A	21|21	A	25|25	G	34|34	G	30|30	G	27|27	Intergenic								ACCACACCTACATCAAATCTACATCAACTTAAGTTCAAATCCACGAATCAAGTTTCTCCAGGCTCGAGAAATTGTTGAGTCAAGCCAAACTCTCACTGCCAAGGCCAATGACAAAGGAAAAACTCTGTTACAGTGAAACTAGTTGCAACAATCCACCTCTGTAGCCTCTTTGTCGATTCAACAAATATAGGATATGATCACAAACTCCATCAAAACCCAGTATGGAGGACCATCTCAAAATTCTTTTATGTATTCTAAACCATATACTAAAAGAATAGACAATTTAAAAATGTCTGCGAA[A]TATCAACCACAGAAATTTCAGCAATTCGATGGAAAGGGCAACCCGAAGCAACATGTTACTCATTTTGTTGAAACTTGCGAAAATACATAAACTATA…	A/G
Cla97Chr02	27783930	T	T	C	T	31|31	T	22|22	T	19|19	C	30|30	C	29|29	C	32|32	Intergenic								TGAGTCAAGCCAAACTCTCACTGCCAAGGCCAATGACAAAGGAAAAACTCTGTTACAGTGAAACTAGTTGCAACAATCCACCTCTGTAGCCTCTTTGTCGATTCAACAAATATAGGATATGATCACAAACTCCATCAAAACCCAGTATGGAGGACCATCTCAAAATTCTTTTATGTATTCTAAACCATATACTAAAAGAATAGACAATTTAAAAATGTCTGCGAAATATCAACCACAGAAATTTCAGCAATTCGATGGAAAGGGCAACCCGAAGCAACATGTTACTCATTTTGTTGAAAC[T]TGCGAAAATACATAAACTATAGGAGACCTGCTAGTCAAGCAGTTCGTCCGAACCTTAAAGAAAATGCTTTCAACTAGTACATCGATCTAGAGCCGA…	T/C
Cla97Chr02	27784089	T	T	C	T	25|25	T	17|17	T	13|13	C	24|24	C	18|18	C	27|27	Intergenic								TCAAAATTCTTTTATGTATTCTAAACCATATACTAAAAGAATAGACAATTTAAAAATGTCTGCGAAATATCAACCACAGAAATTTCAGCAATTCGATGGAAAGGGCAACCCGAAGCAACATGTTACTCATTTTGTTGAAACTTGCGAAAATACATAAACTATAGGAGACCTGCTAGTCAAGCAGTTCGTCCGAACCTTAAAGAAAATGCTTTCAACTAGTACATCGATCTAGAGCCGAAGGTGATTGACAGTTGGAAGCAACTAGAAAGAGAGTTCATGAACCGCTTTTACATCACTAGG[T]GTATTGTCACCATGATAGAGTTAACAAGTGCCAAGCAGCGAAAGGGAGAGCCAGTCATCGAACATATCAACTCATGGAGAGCTCTAAGACTTGACT…	T/C
Cla97Chr02	27784165	G	G	A	G	23|23	G	27|27	G	15|15	A	22|22	A	15|15	A	27|27	Intergenic								CAGAAATTTCAGCAATTCGATGGAAAGGGCAACCCGAAGCAACATGTTACTCATTTTGTTGAAACTTGCGAAAATACATAAACTATAGGAGACCTGCTAGTCAAGCAGTTCGTCCGAACCTTAAAGAAAATGCTTTCAACTAGTACATCGATCTAGAGCCGAAGGTGATTGACAGTTGGAAGCAACTAGAAAGAGAGTTCATGAACCGCTTTTACATCACTAGGTGTATTGTCACCATGATAGAGTTAACAAGTGCCAAGCAGCGAAAGGGAGAGCCAGTCATCGAACATATCAACTCAT[G]GAGAGCTCTAAGACTTGACTGCAAAGACCGACTCACCAAACTATCTGTGATGGAGATGTGCACCCAAGGCATGCACTAGGAACTCCTCTCTACATC…	G/A
Cla97Chr02	27784854	A	A	T	A	28|28	A	24|24	A	20|20	T	28|28	T	31|31	T	18|18	Intergenic								GACATGCTAGAGCAACTGTTAGAAAAACAACTTATTCAATTACCAAAATGCAAGCAGCCAGAGTAGTTAAGAAAAATCAATGATCCCAACTACTGTAAATATTAGCGGGTCGTCAGCCATCCAATCGAAAAGTGCTTTGTGTTGAAAGAGTTGGTTTTGAGGTTGGCTCGTGAAAAGAAAATAGAGCTAGATCTTGATGAAGTAGCTCAAACAAATCATGTTGCAGTGACAATGACTTCAAATATCCCGTCATCGACGATGTAGTATGATCAGAGAGAAAGCTTAATCCAATTTGGGACC[A]TTGAACCTATAGTTGTTCGATTCCAACAAAAGATTCTAATGACGAACTCCCAAAGCAAAGATGAGTCTGTTAAAGATGATGATGAAGGGTGGATCC…	A/T
Cla97Chr02	27785017	A	A	G	A	18|18	A	22|22	A	18|18	G	16|16	G	21|21	G	14|14	Intergenic								TGGCTCGTGAAAAGAAAATAGAGCTAGATCTTGATGAAGTAGCTCAAACAAATCATGTTGCAGTGACAATGACTTCAAATATCCCGTCATCGACGATGTAGTATGATCAGAGAGAAAGCTTAATCCAATTTGGGACCATTGAACCTATAGTTGTTCGATTCCAACAAAAGATTCTAATGACGAACTCCCAAAGCAAAGATGAGTCTGTTAAAGATGATGATGAAGGGTGGATCCTTGTGACTCTTCGAAAGAAGAGAAAGTCGAGTTCCACCCAAAAGAAGTTGCGCTTCTGTTGAAATA[A]TGGAAGAGAAAGCAAGACTCAGAAAAGGAAAGAAAAAAAAGGGCATGGAAGCCTAAGCCTACTGAGGAAGAGGACAAGGATTTTCCTCAACCTCAA…	A/G
Cla97Chr02	27785325	T	T	C	T	24|24	T	24|24	T	21|21	C	27|27	C	27|27	C	17|17	Intergenic								GAAAGCAAGACTCAGAAAAGGAAAGAAAAAAAAGGGCATGGAAGCCTAAGCCTACTGAGGAAGAGGACAAGGATTTTCCTCAACCTCAACGACCAATAACTTTGGCAGAATTTCTCCCTAGAAACTTCCATGAAATTATTCGAAGAAAGCACTAGAGGTTGTTGTGTGTCACGCTGTCAGCACAAAAAAGAGTGAAGATATTTGTATAAGTCCATCAAAGACGGTGATAGAACCAAAAGACTTACAATTATTCAACATAGATGACTTGTTGTCATTCCCTCAAGTAGCTAAGAGTGCCTT[T]ATTGGTGCATTGCTAGGCTCAAATGCATCTTGTGACTCAACTTCGATGGTACGCGTATGTGCCTCTTGTTGCACGTCCATAAGTTTTTCATATGAA…	T/C
Cla97Chr02	27785369	C	C	T	C	22|22	C	19|19	C	23|23	T	21|21	T	21|21	T	22|22	Intergenic								CCTAAGCCTACTGAGGAAGAGGACAAGGATTTTCCTCAACCTCAACGACCAATAACTTTGGCAGAATTTCTCCCTAGAAACTTCCATGAAATTATTCGAAGAAAGCACTAGAGGTTGTTGTGTGTCACGCTGTCAGCACAAAAAAGAGTGAAGATATTTGTATAAGTCCATCAAAGACGGTGATAGAACCAAAAGACTTACAATTATTCAACATAGATGACTTGTTGTCATTCCCTCAAGTAGCTAAGAGTGCCTTTATTGGTGCATTGCTAGGCTCAAATGCATCTTGTGACTCAACTT[C]GATGGTACGCGTATGTGCCTCTTGTTGCACGTCCATAAGTTTTTCATATGAAAACTTGCTGTTGGGATTAAAGCCTCACAACATACCTATGTTTGC…	C/T
Cla97Chr02	27785719	G	G	A	G	15|15	G	15|15	G	22|22	A	16|16	A	20|20	A	23|23	Intergenic								GAAAACTTGCTGTTGGGATTAAAGCCTCACAACATACCTATGTTTGCCTCAAGATACATGTGAGAGCAGAGGGTTAGTCAGATTCTCATTGATGATGGATAAGCTATTAACATAATGCCTAAGTCAACCATGAAACAATTAGGCATCTTAATGGAAGAATTTTCAAATAGCAAGTTGGTAATCCAGGGCTTCAACCAAGGTGATCAACGAGCGATTGGCATAATACGCTTGGAACTCATAATTCGACCTAAAGGCCAACACATTGTTCCATGTCATAGACTCGAGGACCACTTACAAGTT[G]TTACTAGGTCATCCTTGGATTCATGAGAATGAGATGATAACTTCTACACTACATCAATGCTTCAAGTTTTATCAGGAGGCATTAAGAGAAAGTTGA…	G/A
Cla97Chr02	27787788	C	C	T	C	28|28	C	30|30	C	22|22	T	24|24	T	36|36	T	25|25	Intergenic								CATTAAAATTTGGCCATATTTCAAATTTTATCTAAAATTGATAATTCCAAATTTTATCCAAAATTCTAGATTTTATCCCCAATCCAAATCAAATCATGGGTAAAATCTCATATTTCTCTCAAATCAAAATTTGGCCATATTTCAAGTTTCATCCTGAATTTCAAATCAAACTTCAAAATTTATGGTTTGATTAAATTGATACGTCAAATAGTGTCAAATCCAAGAATATGTAACTTGTATTTTGACTCCAACTTTCTTTTTTTTTTCGAGATTCACCCACTCATAGACGTGCAGAAATCT[C]GAAAAAGGGCATTTGTTGAAAGAGAAATTTTGGATCAATCACAAATTGTGTCATTTCTCAAATTAATGACAAAATTACAAATTATCATATTTGGGA…	C/T
Cla97Chr02	27788749	A	A	C	A	28|28	A	36|36	A	20|20	C	22|22	C	31|31	C	32|32	Intergenic								TTATTTTTTTATTTTTTGTTTCTTTTAAATAGAACTCATCACTTATTTGATGATTTGAATCACCCATCTTCAAGAAAAACTCAATAGTTTTGAAATCTCCATTGCCCACCATATGATTACAACTTGAATTTGACTTGATTGACATGAAAACCTCATCATTGGGAACTGGCTTAGTTCTCTTAACTAACAGAGTCCTTAACTTCCATTCATTTTTTGAACGCTTCTTATCTTACTCTCATAATATCTCAGTGGGTAGAGACCCTAAAACCATTGCCACTGCTCTTTCTCTATCTGAAAATG[A]AAATTCATGGATCTTAGGTGCTCAAATACATGATCATATGTGTAAGTTGGGGTTCACTTATGATACTTTCTCCATGAATAATCTGCTTAAAATGTA…	A/C
Cla97Chr02	27789237	G	G	C	G	33|33	G	20|20	G	16|16	C	16|16	C	21|21	C	22|22	Cla97C02G039880	Cla97C02G039880.1:CDS,exon	CDS,exon	Pentatricopeptide repeat	IPR002885 (Pentatricopeptide repeat), IPR011990 (Tetratricopeptide-like helical domain)		pentatricopeptide repeat-containing protein mitochondrial-like	NA	GCGGCTGAGAATGGTGAGTTTGAATTGTGCTTGGAGAGTTTTTTGGACATGATGAGGGATGGATTGATGCCTAATGAGTTTACTCTTGGTAGTGTGATGAAGGCGTGTGCAGATGTCGGAGCCTGTGGGTTTGGCTCGGGTGTTCATTGTCTTTCTTGGAAACTTGGGATAGAGCAGAATATCTTTGTTGGTGGTTCAACTTTGAACATGTATGCAAGGCTTGGGGATATTACTTCAGCTGAGTTGGTTTTTGAATGGATGGAGAAAGTAGATGTTGGTTGTTGGAATGCCATGATTGGA[G]GCTATACTAACTGTGGTCTTGGCTTTGAAGCTCTGAGTGCTGTATCTTTGTTGAACAGCAAGGGTATAAAGATGGACAAGTTCACCATTGTTAGTG…	G/C	Non-synonymous
Cla97Chr02	27793604	G	G	T	G	28|28	G	26|26	G	34|34	T	22|22	T	39|39	T	22|22	Intergenic								CAGAATCCAAAAAGGTTAAAAGAGGGACACTTGCACACTTAACAAGCCATGAGCTTTAATAATTGAATTTCAATGTGGTTTGGTTTTGCTTCTTGCCCACCACAATCTCTTGCTTGTAATTTAATAACATTTTTTTAATAAAATATAATAGTATTAAAAGTATTTTAAAAAAAATATATAAGTTAAACTACAAGTTTAGCTCTTGTATTTGTTGAGGTGGGCAGAACCCACTGTAAAAGTGGAATAATATTTGATTTAAGTCATCAAATTTTTGAATTGTGAGATCTCAAATTTATTAGA[G]GTTTATTTATTTGTTGAGAAGACTCTTTTTCTTGCTCCTGTAAATGTTTCTAATTTTTGTAAAATTTCTAGAGAGGAGAACAAAGTTGTCCATAAT…	G/T
Cla97Chr02	27793723	T	T	C	T	24|24	T	33|33	T	31|31	C	21|21	C	34|34	C	19|19	Intergenic								TTTAATAACATTTTTTTAATAAAATATAATAGTATTAAAAGTATTTTAAAAAAAATATATAAGTTAAACTACAAGTTTAGCTCTTGTATTTGTTGAGGTGGGCAGAACCCACTGTAAAAGTGGAATAATATTTGATTTAAGTCATCAAATTTTTGAATTGTGAGATCTCAAATTTATTAGAGGTTTATTTATTTGTTGAGAAGACTCTTTTTCTTGCTCCTGTAAATGTTTCTAATTTTTGTAAAATTTCTAGAGAGGAGAACAAAGTTGTCCATAATCTAGCAACTTTAGCTTCTTCTT[T]TAGGACTTCCTCTTCTTAGAGAGAGTTCTTTCCTTTCTCTATACTATCTCTCATTCTCAAGAGGGAATTGATATTTGGTTGTTGGGTTGTTCTTTC…	T/C
Cla97Chr02	27793837	G	G	A	G	26|26	G	31|31	G	25|25	A	38|38	A	37|37	A	28|28	Intergenic								TAAAAGTGGAATAATATTTGATTTAAGTCATCAAATTTTTGAATTGTGAGATCTCAAATTTATTAGAGGTTTATTTATTTGTTGAGAAGACTCTTTTTCTTGCTCCTGTAAATGTTTCTAATTTTTGTAAAATTTCTAGAGAGGAGAACAAAGTTGTCCATAATCTAGCAACTTTAGCTTCTTCTTTTAGGACTTCCTCTTCTTAGAGAGAGTTCTTTCCTTTCTCTATACTATCTCTCATTCTCAAGAGGGAATTGATATTTGGTTGTTGGGTTGTTCTTTCGGTTTTTATTAATTTCA[G]TTAAAAAAAGTGTTGCTCTGAACTTTTAATTTGGTGACTATTTGGTTTCTAAATTTTAAATTTTGTGTCCAATATCCTTTAACATTAAAATGTTGT…	G/A
Cla97Chr02	27794677	C	C	A	C	26|26	C	29|29	C	28|28	A	18|18	A	34|34	A	22|22	Intergenic								TGACATACTAAAAATTGTCTCTTGCACAATTCTAAACGATAATAATTTCAAAAGATCATTATTTTTAGGTTTAAATTTGTTATGTTTCAATCTCTTAACTTTCAAAATGTCTTTTTTGATTCTTAAATAATTAAGTTTGTTATATTTTGATCTCCAACTTTTAAAATGTTTATTTCAATTCTTAATCTTTAAAAGACAATCATTTTGGCATTTGCTATGTTACTTTTCTATCTTAAATTTGTGTTGTCTAATGTTTATCTCTAATTTATTTGGCTTGAAATTATATCAATACACATATTC[C]CAAAAACGTCATTGTTAAAAATGAAATCAAAGTAAGAATCTTAATAGTTATTTTTAAAAAGTTTAAAGATTAAAACAAACGTTTTAAAAAGACTGT…	C/A
Cla97Chr02	27794681	A	A	G	A	25|25	A	29|29	A	28|28	G	17|17	G	35|35	G	21|21	Intergenic								ATACTAAAAATTGTCTCTTGCACAATTCTAAACGATAATAATTTCAAAAGATCATTATTTTTAGGTTTAAATTTGTTATGTTTCAATCTCTTAACTTTCAAAATGTCTTTTTTGATTCTTAAATAATTAAGTTTGTTATATTTTGATCTCCAACTTTTAAAATGTTTATTTCAATTCTTAATCTTTAAAAGACAATCATTTTGGCATTTGCTATGTTACTTTTCTATCTTAAATTTGTGTTGTCTAATGTTTATCTCTAATTTATTTGGCTTGAAATTATATCAATACACATATTCCCAA[A]AACGTCATTGTTAAAAATGAAATCAAAGTAAGAATCTTAATAGTTATTTTTAAAAAGTTTAAAGATTAAAACAAACGTTTTAAAAAGACTGTAAAA…	A/G
Cla97Chr02	27795298	A	A	G	A	25|25	A	36|36	A	29|29	G	23|23	G	30|30	G	30|30	Intergenic								GGTCCAATTCCAACTCAGCCCAAATGCCCAAAATCTTAATTGGACTTTATGTTATGTATTTCTCTTGAATATGATAGGACTGACTCCACTTTTCAAAAGCTAACTTAGTCTGCATGTTATGTATTCTTCATTTTTCTTCCCTAAAAAAGTCATTTATTTGTGTGTGGATAATTCATACTTTTTGCTTTAAGTTTTCTTTATCCCTTTTCCTTTTAAATTTCTATCTTTTGAAATTGGACACCTTCTTTCTCTTTTCTTCAAACTTGAATGATCTTAAGTTTGATAAAGTATTCATTTTAG[A]TTTTACCATATTCAGTGCTATGATACTCGGCGTGACTATCATTTGATTCTTGAGTTTTGCCCCACTTAAATTAAAATAAAAATTTATCCTTGATTT…	A/G
Cla97Chr02	27795328	G	G	A	G	28|28	G	33|33	G	24|24	A	26|26	A	32|32	A	35|35	Intergenic								AAATCTTAATTGGACTTTATGTTATGTATTTCTCTTGAATATGATAGGACTGACTCCACTTTTCAAAAGCTAACTTAGTCTGCATGTTATGTATTCTTCATTTTTCTTCCCTAAAAAAGTCATTTATTTGTGTGTGGATAATTCATACTTTTTGCTTTAAGTTTTCTTTATCCCTTTTCCTTTTAAATTTCTATCTTTTGAAATTGGACACCTTCTTTCTCTTTTCTTCAAACTTGAATGATCTTAAGTTTGATAAAGTATTCATTTTAGATTTTACCATATTCAGTGCTATGATACTCG[G]CGTGACTATCATTTGATTCTTGAGTTTTGCCCCACTTAAATTAAAATAAAAATTTATCCTTGATTTTCTAAAGTACAATGTCATTTTCTCTTTTAT…	G/A
Cla97Chr02	27795816	A	A	G	A	30|30	A	26|26	A	29|29	G	19|19	G	34|34	G	25|25	Intergenic								GCTGCCAGAGTAGTTTTAGTTAATAACTTTTTTTTTTTCTTTATAGTGTAGGTAATAGGAAGGTAAGGGAGTGTTTAGGCATAAAAATTATTTTAAGGCTAATCTAATAGTTTAAGAAAAGAGTTTAGGGTGTCAGAATAAGAAGAAAAATGTGTGCTAAAGTACATATTTTAAAAGGGAGCTTGAATATAGTAAGTCGATATTTCAAGCACGTGAATTTCTCTAGGATGGTCTTAAAAAATCGAATTTTTTTTTTGCTCTAAGTCTGATCACAACCTTCCTCCTAGCTAACACAAGATA[A]TCTTAAAAAATCGAACTTGCTTTAAGTCTAATAAATCAATATTGGATATAGTGATGTGAAATTTAGATTGTTGAGGGTTGTTCAAGGTAAGGTCCA…	A/G
Cla97Chr02	27795960	G	G	T	G	27|27	G	26|26	G	12|12	T	16|16	T	22|22	T	21|21	Intergenic								GAAAAATGTGTGCTAAAGTACATATTTTAAAAGGGAGCTTGAATATAGTAAGTCGATATTTCAAGCACGTGAATTTCTCTAGGATGGTCTTAAAAAATCGAATTTTTTTTTTGCTCTAAGTCTGATCACAACCTTCCTCCTAGCTAACACAAGATAATCTTAAAAAATCGAACTTGCTTTAAGTCTAATAAATCAATATTGGATATAGTGATGTGAAATTTAGATTGTTGAGGGTTGTTCAAGGTAAGGTCCAGGACCCAGAGCCCATCGACAGGTCCAAGGTTGAAAAAAGGCATAGAG[G]AGTATGCATCCCAAAAAGGAAATGTCAATGCCTCGAAGTCTGGGCCAACCAATTGAGCTGGTATATACCAATCAAAAAATAAATGAGTTGAGGGCG…	G/T
Cla97Chr02	27796000	C	C	T	C	24|24	C	25|25	C	16|16	T	16|16	T	19|19	T	21|21	Intergenic								GAATATAGTAAGTCGATATTTCAAGCACGTGAATTTCTCTAGGATGGTCTTAAAAAATCGAATTTTTTTTTTGCTCTAAGTCTGATCACAACCTTCCTCCTAGCTAACACAAGATAATCTTAAAAAATCGAACTTGCTTTAAGTCTAATAAATCAATATTGGATATAGTGATGTGAAATTTAGATTGTTGAGGGTTGTTCAAGGTAAGGTCCAGGACCCAGAGCCCATCGACAGGTCCAAGGTTGAAAAAAGGCATAGAGGAGTATGCATCCCAAAAAGGAAATGTCAATGCCTCGAAGT[C]TGGGCCAACCAATTGAGCTGGTATATACCAATCAAAAAATAAATGAGTTGAGGGCGAACTTACACCGTCCAACCTCAAGAGCTAGAAACATCCCTA…	C/T
Cla97Chr02	27796119	T	T	C	T	20|20	T	20|20	T	20|20	C	13|13	C	26|26	C	22|22	Intergenic								TTAAAAAATCGAACTTGCTTTAAGTCTAATAAATCAATATTGGATATAGTGATGTGAAATTTAGATTGTTGAGGGTTGTTCAAGGTAAGGTCCAGGACCCAGAGCCCATCGACAGGTCCAAGGTTGAAAAAAGGCATAGAGGAGTATGCATCCCAAAAAGGAAATGTCAATGCCTCGAAGTCTGGGCCAACCAATTGAGCTGGTATATACCAATCAAAAAATAAATGAGTTGAGGGCGAACTTACACCGTCCAACCTCAAGAGCTAGAAACATCCCTAACACCCCTACCGTTACACGCAA[T]TATGAGTATATGCCAGAGGACTGACTTATAAATCGTCTCATTTCGACCACCCCAAAAGGGAGAGTAAGTAATCTCAAAATAAGAGATTTGACCTTA…	T/C
Cla97Chr02	27796222	T	T	C	T	23|23	T	17|17	T	16|16	C	12|12	C	27|27	C	17|17	Intergenic								GCCCATCGACAGGTCCAAGGTTGAAAAAAGGCATAGAGGAGTATGCATCCCAAAAAGGAAATGTCAATGCCTCGAAGTCTGGGCCAACCAATTGAGCTGGTATATACCAATCAAAAAATAAATGAGTTGAGGGCGAACTTACACCGTCCAACCTCAAGAGCTAGAAACATCCCTAACACCCCTACCGTTACACGCAATTATGAGTATATGCCAGAGGACTGACTTATAAATCGTCTCATTTCGACCACCCCAAAAGGGAGAGTAAGTAATCTCAAAATAAGAGATTTGACCTTACTTTTT[T]TTGTGTTTAGCTGAATTAGCCATTCCTATCTATAGTACTAACTTTGGTCAACTCAGACAAGATCAAAATCATGGCAAAGAAAAGCATGCTGAAGGT…	T/C
Cla97Chr02	27796248	C	C	A	C	19|19	C	19|19	C	19|19	A	16|16	A	26|26	A	18|18	Intergenic								AAAGGCATAGAGGAGTATGCATCCCAAAAAGGAAATGTCAATGCCTCGAAGTCTGGGCCAACCAATTGAGCTGGTATATACCAATCAAAAAATAAATGAGTTGAGGGCGAACTTACACCGTCCAACCTCAAGAGCTAGAAACATCCCTAACACCCCTACCGTTACACGCAATTATGAGTATATGCCAGAGGACTGACTTATAAATCGTCTCATTTCGACCACCCCAAAAGGGAGAGTAAGTAATCTCAAAATAAGAGATTTGACCTTACTTTTTTTTGTGTTTAGCTGAATTAGCCATTC[C]TATCTATAGTACTAACTTTGGTCAACTCAGACAAGATCAAAATCATGGCAAAGAAAAGCATGCTGAAGGTCAAAGCAACCGTACAGCCACAACATA…	C/A
Cla97Chr02	27796289	A	A	G	A	21|21	A	18|18	A	26|26	G	16|16	G	34|34	G	21|21	Intergenic								TGCCTCGAAGTCTGGGCCAACCAATTGAGCTGGTATATACCAATCAAAAAATAAATGAGTTGAGGGCGAACTTACACCGTCCAACCTCAAGAGCTAGAAACATCCCTAACACCCCTACCGTTACACGCAATTATGAGTATATGCCAGAGGACTGACTTATAAATCGTCTCATTTCGACCACCCCAAAAGGGAGAGTAAGTAATCTCAAAATAAGAGATTTGACCTTACTTTTTTTTGTGTTTAGCTGAATTAGCCATTCCTATCTATAGTACTAACTTTGGTCAACTCAGACAAGATCAA[A]ATCATGGCAAAGAAAAGCATGCTGAAGGTCAAAGCAACCGTACAGCCACAACATAGTCGAACATGAACGAGATCTAAAGATGAAACATAGATGAAT…	A/G
Cla97Chr02	27796443	A	A	G	A	26|26	A	26|26	A	23|23	G	18|18	G	32|32	G	22|22	Intergenic								ACTTATAAATCGTCTCATTTCGACCACCCCAAAAGGGAGAGTAAGTAATCTCAAAATAAGAGATTTGACCTTACTTTTTTTTGTGTTTAGCTGAATTAGCCATTCCTATCTATAGTACTAACTTTGGTCAACTCAGACAAGATCAAAATCATGGCAAAGAAAAGCATGCTGAAGGTCAAAGCAACCGTACAGCCACAACATAGTCGAACATGAACGAGATCTAAAGATGAAACATAGATGAATACTAAAAAGCATAACATAACATGGAGAATGGAGACAAATTTGGACAAATGTTATGTT[A]GAATATTTGAATAGATAAGGATCCAAAGATTGTGAATTTAAAATGAGAAACTCCCGCCTGCAAATGTTGAGGAAGAGAGAGGGAATTTTGTTGGGA…	A/G
Cla97Chr02	27797410	C	C	T	C	35|35	C	38|38	C	33|33	T	29|29	T	26|26	T	35|36	Intergenic								TTGAATGACATAGGAAATTATCATGAAAAATTCAAACCACATGTATGACCTCATTTACAATATCATTCATGTAAATTTTTGTGGCTTGCTATGTGCAAAAAATTGATTTTGTAAATAATGTTGAGAATGATGTCAATGTCTTTTGAGTTAAAAAAATGGTGATGATGATCTCAATCTTCTAAAAATTGAAAATAAATTGTAAATGATATTATTTAAGCTTGCAGTTTAATTTTTTAAATAATTTCAAATTTCAACTGCTAAACAATTTTCAAAGTTTAGAAACATAATTGAAACCTACCC[C]AAACTTCATGTTTTGTATAGCTTAATCTTTTATTTACTTCATGTCTAGATTAAAGTTTCGTTATACAGAGTATCGAGGATATCAAATTATTATTTA…	C/T
Cla97Chr02	27797937	C	C	T	C	21|21	C	27|27	C	24|24	T	20|20	T	28|28	T	28|28	Intergenic								TCTTGTAATCGGGTTGTTTTGAACAAAATATAACAAATTAAAATTTAGTCTGTATTTTTTATTTCAAGTTTAGTCAAGAAAGCTTCTCAAATTTTGCCATTCGTCAGTTAAAACGTCATGCTAGGAACAATTTTGTAGATCCAAAATATGACCTTTCGAAATAAATGTGCAATTAAATCCAACCAAGTATTTTCTAAATATAAAATTCATGTGAATGTTACACGAAGAAAAGAGAGGACAAATTTGAAATTGATGTTTGTGGTTCAGACTTCAGAGAGACGGACCGGCCAAAAGAGGCAA[C]AAAAGCCCGGTCGTGGGTTGGCTTATCCGGTCGGTTCGGACCGAGGCCGCCCATGTGGTGCGGTGGAGCTACTGTACCCTTCCTTCCCACCCTCAC…	C/T
Cla97Chr02	27798005	G	G	T	G	15|15	G	25|25	G	16|16	T	28|28	T	26|26	T	31|31	Intergenic								TTTAGTCAAGAAAGCTTCTCAAATTTTGCCATTCGTCAGTTAAAACGTCATGCTAGGAACAATTTTGTAGATCCAAAATATGACCTTTCGAAATAAATGTGCAATTAAATCCAACCAAGTATTTTCTAAATATAAAATTCATGTGAATGTTACACGAAGAAAAGAGAGGACAAATTTGAAATTGATGTTTGTGGTTCAGACTTCAGAGAGACGGACCGGCCAAAAGAGGCAACAAAAGCCCGGTCGTGGGTTGGCTTATCCGGTCGGTTCGGACCGAGGCCGCCCATGTGGTGCGGTGGA[G]CTACTGTACCCTTCCTTCCCACCCTCACCCCCTTTTGCTTGGCGCTCTTTTTTTCTTTTTTCTTTTTTCTTTTTTTTTTTTCTGATCAGTTTTTAT…	G/T
Cla97Chr02	27798061	T	T	A	T	19|19	T	25|25	T	14|14	A	17|17	A	27|27	A	28|28	Intergenic								GAACAATTTTGTAGATCCAAAATATGACCTTTCGAAATAAATGTGCAATTAAATCCAACCAAGTATTTTCTAAATATAAAATTCATGTGAATGTTACACGAAGAAAAGAGAGGACAAATTTGAAATTGATGTTTGTGGTTCAGACTTCAGAGAGACGGACCGGCCAAAAGAGGCAACAAAAGCCCGGTCGTGGGTTGGCTTATCCGGTCGGTTCGGACCGAGGCCGCCCATGTGGTGCGGTGGAGCTACTGTACCCTTCCTTCCCACCCTCACCCCCTTTTGCTTGGCGCTCTTTTTTTC[T]TTTTTCTTTTTTCTTTTTTTTTTTTCTGATCAGTTTTTATTTTATTGGTATTTATTCAAAATAAATATTCGAATTTTGTCACTTTAGTTCCAAATT…	T/A
Cla97Chr02	27798925	G	G	T	G	30|30	G	26|26	G	23|23	T	28|28	T	37|37	T	31|31	Intergenic								AATTGATGACTTCAAATTGAAATTTTAGTTCTCATCAATAAATTGTTTTAAATCAAATAAGATTTCATTCTTGCACCTTACTTTTGTATGAATTTTATTAGTTTGTTTTTGCTTGGGAATTTTATCGTAGATTATTTATCAAAAGTCTTATATACATACGTACGTTTATTTAATTTATATTACGTGAACAAACGCAAAAATAAATAAATAAATAACTTTTATAAAATCTAAATAATTGTAAAGTTTTGGTTGAAAGAGCACCCTAAATCCATAAAACAAAATTGAAGAATTTACAAAAAA[G]TGCAAATACTATAACTCTACGTTCGAATATCAAGACTAACATAAAAAAAACATTGAAACGTGAGCGGAAACATCAATCTAGTCCCCATAATAACAT…	G/T
Cla97Chr02	27799194	T	T	C	T	22|22	T	26|26	T	18|18	C	13|13	C	24|24	C	19|19	Intergenic								CATAAAACAAAATTGAAGAATTTACAAAAAAGTGCAAATACTATAACTCTACGTTCGAATATCAAGACTAACATAAAAAAAACATTGAAACGTGAGCGGAAACATCAATCTAGTCCCCATAATAACATACATAAACATTAGTAATTGACATATATTACCTATCTCAAAGTTAGATGTTTAAATTTCATAATCTAAAATAAATAAATTACAAGAATAGTAACAATTTCTTTTAAAATTCATAATTGATTATCATTATAATTAGAGAAAGTTGGAAATATAGCAATCAAGTCAAAGTATTTG[T]ATATATAACACAATGCAAAAAAAAAAAAAAAATTGCAGATATAGCAAAATTTAGATTTTGCTTTCAAAGTCTATCGATGATAGATCATATTAATAG…	T/C
Cla97Chr02	27799386	A	A	C	A	35|35	A	33|33	A	24|24	C	27|27	C	24|24	C	27|27	Intergenic								TAAAATAAATAAATTACAAGAATAGTAACAATTTCTTTTAAAATTCATAATTGATTATCATTATAATTAGAGAAAGTTGGAAATATAGCAATCAAGTCAAAGTATTTGTATATATAACACAATGCAAAAAAAAAAAAAAAATTGCAGATATAGCAAAATTTAGATTTTGCTTTCAAAGTCTATCGATGATAGATCATATTAATAGCAGTGTCTATCAGTGATATAATTTATTATTGACAAATTTTTTTATATTTGCATTTTTTTAAAAAAAAAATATTTCTATATAATTAAATATTATCC[A]TAAAATTACTATCCAATGCAGTTAGTCTTAAATTAATATTTAATTAAGTGAGTTGTGATGACAATAAAATGTTAGCTACTTGCAAAAAGAAAAAAA…	A/C
Cla97Chr02	27799405	C	C	A	C	36|36	C	34|34	C	21|21	A	27|27	A	25|25	A	22|22	Intergenic								GAATAGTAACAATTTCTTTTAAAATTCATAATTGATTATCATTATAATTAGAGAAAGTTGGAAATATAGCAATCAAGTCAAAGTATTTGTATATATAACACAATGCAAAAAAAAAAAAAAAATTGCAGATATAGCAAAATTTAGATTTTGCTTTCAAAGTCTATCGATGATAGATCATATTAATAGCAGTGTCTATCAGTGATATAATTTATTATTGACAAATTTTTTTATATTTGCATTTTTTTAAAAAAAAAATATTTCTATATAATTAAATATTATCCATAAAATTACTATCCAATG[C]AGTTAGTCTTAAATTAATATTTAATTAAGTGAGTTGTGATGACAATAAAATGTTAGCTACTTGCAAAAAGAAAAAAAGATGCGTTGTTAATTTTAT…	C/A
Cla97Chr02	27800215	G	G	T	G	42|42	G	43|43	G	21|21	T	16|16	T	42|43	T	32|32	Intergenic								TTTAAATAAAACAATATTTTGTTGCTTTAAATGAAAAATGTATCCTATAAATAATAGAACATGCTCCTTATTTTGGAAAACTAAGATTATCATGATTGACATATATAGAAGTTTGGTTTAATTTAATAGAAACAAATTTTATTTTTTTCATTACTACTCCAAGTTATATAGCATGTATGGTACATGGCAAGATTTACTCTAATTTATATAAATTATATTTTGCAAAATAAATAAATTTCTTCAACTTTGAAAAACCTTATAAGTTTGGAAATTTTAAATTTGTCTTGTAGAAACATTTTT[G]TTAATCTTGATGTTCACTGATTCGAATAACATGAATAATTTTTATAAGTAGGTATTTTAAATTACACCTATATCTTTCATATTTTTTCAATACAAC…	G/T
Cla97Chr02	27800234	G	G	A	G	39|39	G	43|43	G	23|23	A	19|19	A	38|38	A	30|30	Intergenic								TGTTGCTTTAAATGAAAAATGTATCCTATAAATAATAGAACATGCTCCTTATTTTGGAAAACTAAGATTATCATGATTGACATATATAGAAGTTTGGTTTAATTTAATAGAAACAAATTTTATTTTTTTCATTACTACTCCAAGTTATATAGCATGTATGGTACATGGCAAGATTTACTCTAATTTATATAAATTATATTTTGCAAAATAAATAAATTTCTTCAACTTTGAAAAACCTTATAAGTTTGGAAATTTTAAATTTGTCTTGTAGAAACATTTTTGTTAATCTTGATGTTCACT[G]ATTCGAATAACATGAATAATTTTTATAAGTAGGTATTTTAAATTACACCTATATCTTTCATATTTTTTCAATACAACAACTGTGAGGATGGAAGAT…	G/A
Cla97Chr02	27800378	T	T	C	T	30|30	T	38|38	T	22|22	C	28|28	C	32|32	C	26|26	Intergenic								TTATATAGCATGTATGGTACATGGCAAGATTTACTCTAATTTATATAAATTATATTTTGCAAAATAAATAAATTTCTTCAACTTTGAAAAACCTTATAAGTTTGGAAATTTTAAATTTGTCTTGTAGAAACATTTTTGTTAATCTTGATGTTCACTGATTCGAATAACATGAATAATTTTTATAAGTAGGTATTTTAAATTACACCTATATCTTTCATATTTTTTCAATACAACAACTGTGAGGATGGAAGATCAAACCTTCAATTTTTAGAGAGAAAGGTCGTATCAATTATCGTTGAG[T]TAAACTAATTTTGACACTTTTCATGTTTATGAACCAAAATAAAAAAAGGAGTTACATTCTTTATAACCTTATTCTAAGTTACATTATGATACTATC…	T/C
Cla97Chr02	27800414	A	A	C	A	27|27	A	35|35	A	21|21	C	28|28	C	28|28	C	32|32	Intergenic								TAATTTATATAAATTATATTTTGCAAAATAAATAAATTTCTTCAACTTTGAAAAACCTTATAAGTTTGGAAATTTTAAATTTGTCTTGTAGAAACATTTTTGTTAATCTTGATGTTCACTGATTCGAATAACATGAATAATTTTTATAAGTAGGTATTTTAAATTACACCTATATCTTTCATATTTTTTCAATACAACAACTGTGAGGATGGAAGATCAAACCTTCAATTTTTAGAGAGAAAGGTCGTATCAATTATCGTTGAGTTAAACTAATTTTGACACTTTTCATGTTTATGAACC[A]AAATAAAAAAAGGAGTTACATTCTTTATAACCTTATTCTAAGTTACATTATGATACTATCTTCTAAAGTATAAGGGATGAAACCAATTTGGTGTCA…	A/C
Cla97Chr02	27800849	T	T	C	T	11|11	T	28|28	T	17|17	C	11|11	C	27|27	C	18|18	Intergenic								AGAAAAGGCCATATATCCACTCACAATCTTAAAAGAAAAACATAGATCTTAGAAATATTTTGACTATAGTATTACATATTTATTAAAATCCCTAGTAGAAGTGTGGGTTTTACTTTTATATTATATAACAAGATACAACTTTTTGATGTGTGGGACCCAGAGGAGTGATCTTAGGGGGACACGTCAGCGTGACATGTCGGAAATTGAGCAATTATTTTTTTTAAAAAAAAAAGAGAGAAATTAGCGAGGCTTGTGGGAGATATAATCGCCTGCACCCGCTTTCACGGTAAGCAATGTGTA[T]CGGAATGGGTATTGGCTTTAATTTTAAACTATCTGGCGCCCATTATCAAAACGCTGCCGTTTCCATCCTTGATTTCCGCTTCCCTCCCTCACTGCT…	T/C
Cla97Chr02	27801318	A	A	C	A	25|25	A	21|21	A	14|14	C	19|19	C	19|19	C	28|28	Intergenic								GGTATCCTACTTAAAATTATTAATTTCTGGCAATTCAAATTTTTACGCTACCACACGTTTTCTTTTGTGTCGGACTCTGATATTGTCTCCCCAATTTTTATTTCTTTTTCCTCTTTTCTTTTTTTAAATAATAATAATGTATTAAAATATTGTTTTTTTCTTTATTTTCAAGTTTTTTCAATTTTAATTCATATACTTTTCCAAACACTTAAATCAACTTTTTAAAAAAATGTTTTTTTTAGTGTTTAATGATTAATCCCTTTCTAATTTGTATAATTCTTAAAATTGTAAAAAAAAACG[A]CTTCAAAAATCATCTACTTCACTTTTACTATGTTGTCGTGGTTATTACCGCCCTCCATCGACCAACTCCAACCAATTATGGCGCCCACCACCACCA…	A/C
Cla97Chr02	27801462	C	C	T	C	27|27	C	26|26	C	35|35	T	21|21	T	33|33	T	36|36	Intergenic								AAATATTGTTTTTTTCTTTATTTTCAAGTTTTTTCAATTTTAATTCATATACTTTTCCAAACACTTAAATCAACTTTTTAAAAAAATGTTTTTTTTAGTGTTTAATGATTAATCCCTTTCTAATTTGTATAATTCTTAAAATTGTAAAAAAAAACGACTTCAAAAATCATCTACTTCACTTTTACTATGTTGTCGTGGTTATTACCGCCCTCCATCGACCAACTCCAACCAATTATGGCGCCCACCACCACCACCATTATTTTAAATTATTAGTTCATAATATTTATGATTATACTTCAT[C]ATAATTTGACATTAATTAAAACATTTTTAATATATAACTATTAAACAAAGTTGTATATAAAAATATGTTTGAAAAATAGTTGCCAAACACAAGTGT…	C/T
Cla97Chr02	27802196	A	A	C	A	26|26	A	25|25	A	25|25	C	29|29	C	20|21	C	27|27	Intergenic								AAAATTTAACAAGCTTCATGTTACAAGGATCAAAATGGTATTTTAATCTTATGATTTTAATCCTTCAACTTTGAATTTTATATCCATTTGTTTATTAACTTTTAAAAGTGTAATAAGTCACTAAACTTTTAGATTTATGTCTAATAGATCTCTAAAGTTTTAATCGTATGTTGAATGGTAATAGGTACTTAACAAATTCAAAACCTTAAAAAATTAATAGATCTACTGGGTATGAATTTCATTTTCCTGTCTAATGGAATTTTAAGTTTTCAATTTTTTATTAAAGTAAATGGATGAATT[A]TTTTTTAAAAAAAAAATAAGAAAAAGAAAAAGAAAAAAAATTAAACATGCAAAAATATTGATATTAACGTGTAGTACTCAATGTGGAAAATTAAAA…	A/C
Cla97Chr02	27802222	G	G	A	G	30|30	G	38|38	G	35|35	A	34|34	A	32|32	A	36|36	Intergenic								GGATCAAAATGGTATTTTAATCTTATGATTTTAATCCTTCAACTTTGAATTTTATATCCATTTGTTTATTAACTTTTAAAAGTGTAATAAGTCACTAAACTTTTAGATTTATGTCTAATAGATCTCTAAAGTTTTAATCGTATGTTGAATGGTAATAGGTACTTAACAAATTCAAAACCTTAAAAAATTAATAGATCTACTGGGTATGAATTTCATTTTCCTGTCTAATGGAATTTTAAGTTTTCAATTTTTTATTAAAGTAAATGGATGAATTATTTTTTAAAAAAAAAATAAGAAAAA[G]AAAAAGAAAAAAAATTAAACATGCAAAAATATTGATATTAACGTGTAGTACTCAATGTGGAAAATTAAAAGGTAAAAAACACGTATATCTTTAACC…	G/A
Cla97Chr02	27802307	A	A	C	A	34|34	A	32|32	A	47|47	C	28|28	C	46|46	C	30|30	Intergenic								AATAAGTCACTAAACTTTTAGATTTATGTCTAATAGATCTCTAAAGTTTTAATCGTATGTTGAATGGTAATAGGTACTTAACAAATTCAAAACCTTAAAAAATTAATAGATCTACTGGGTATGAATTTCATTTTCCTGTCTAATGGAATTTTAAGTTTTCAATTTTTTATTAAAGTAAATGGATGAATTATTTTTTAAAAAAAAAATAAGAAAAAGAAAAAGAAAAAAAATTAAACATGCAAAAATATTGATATTAACGTGTAGTACTCAATGTGGAAAATTAAAAGGTAAAAAACACGT[A]TATCTTTAACCTTTCATAACATTAACATTTTAGTTATTGAGGTTGGTAATGATTTAGTATCTACATTTTGAAATTTATAACAATTTAGTTCTTAGT…	A/C
Cla97Chr02	27802404	T	T	G	T	30|30	T	29|29	T	48|48	G	27|27	G	32|32	G	32|32	Intergenic								AAAAATTAATAGATCTACTGGGTATGAATTTCATTTTCCTGTCTAATGGAATTTTAAGTTTTCAATTTTTTATTAAAGTAAATGGATGAATTATTTTTTAAAAAAAAAATAAGAAAAAGAAAAAGAAAAAAAATTAAACATGCAAAAATATTGATATTAACGTGTAGTACTCAATGTGGAAAATTAAAAGGTAAAAAACACGTATATCTTTAACCTTTCATAACATTAACATTTTAGTTATTGAGGTTGGTAATGATTTAGTATCTACATTTTGAAATTTATAACAATTTAGTTCTTAGT[T]AAAAATCTCTTAAAAGTTAAGTGTCAGCTTTTATTATTTAATGATTTAATATCTATAGTTTATAAAGAGTTTTCATGTTCAATCAATTTATCAATC…	T/G
Cla97Chr02	27802570	T	T	G	T	30|31	T	40|40	T	38|38	G	41|41	G	35|35	G	24|24	Intergenic								GTACTCAATGTGGAAAATTAAAAGGTAAAAAACACGTATATCTTTAACCTTTCATAACATTAACATTTTAGTTATTGAGGTTGGTAATGATTTAGTATCTACATTTTGAAATTTATAACAATTTAGTTCTTAGTTAAAAATCTCTTAAAAGTTAAGTGTCAGCTTTTATTATTTAATGATTTAATATCTATAGTTTATAAAGAGTTTTCATGTTCAATCAATTTATCAATCTTCATGTGTGAAAACTTTCAATTAAGTTATAATAATAATTTTCATAATAAAGAATAAAATCATCACAAG[T]GATAAAGAATAGAGACTATATATTCATTAAAGTTTGAGGACAAAATTGTTACAAATGTATGTGAGAACTAAATTGTTACTAGCTAAAGTTTAATTA…	T/G
Cla97Chr02	27802847	C	C	T	C	32|32	C	29|29	C	25|25	T	31|31	T	38|38	T	26|26	Intergenic								ATAAAGAATAAAATCATCACAAGTGATAAAGAATAGAGACTATATATTCATTAAAGTTTGAGGACAAAATTGTTACAAATGTATGTGAGAACTAAATTGTTACTAGCTAAAGTTTAATTACTAAGTTGTTATTTTCATGAAAATTTAGAGACCAAAATATTTTTTTAACCAAAATTTAAAAAAGAAAATAAACATGTCACAACTAAAGTGAGTTTGGCTTATTGATATTGGCACGTGCTAATTCTCTAAAAGTTATAATGTTTAATCCCTCACTCTTGGAGCTATTGTACTAAAAAAAAA[C]CATTAAAACTAAGCTACGATAACAAAAATTTTAACGTACGCAAGAGGTAACATGAATAATTAAACTTTTGATAATGAGTCATCCTTCCTTATCTTA…	C/T
Cla97Chr02	27804107	C	C	T	C	17|17	C	39|39	C	27|27	T	30|30	T	40|40	T	22|22	Intergenic								AAGATATACATATTTAAACCACTCACTTTAAACAAATTCCATAAGTATCTAACCAAAATTATATCATAATTGATAAGTGCAAATATGAGAACAATTTAAGCTCCTTGAGGTAAAGAGTAATTTTTTTTTTTTTTGAGAGAAAATATATTAAAATGCAAGAAAACACTAAATACAATCAAGGTACTCTGACAAAGCAAAGGACACCTTGTTTGAGAAAGGTTCAAACCAAAAAAGCTCTTTTGATCTCTTACTTGGGGAAGAGACACTCCACAAAATATCACAGGGAAGTTAGAACTCTAC[C]GTTGCGAGGGCATGAACAATTAAGGAGTGAAGTTAACTCCACTCCATCCCACCTAACTCTTCCTGCAAATACTCATTTGTTTTCTCTTCGAAAATG…	C/T
Cla97Chr02	27811411	G	G	A	G	30|30	G	24|24	G	28|28	A	17|17	A	28|28	A	28|28	Cla97C02G039900	Cla97C02G039900.1:Intron	Intron	myosin-1-like	IPR000048 (IQ motif, EF-hand binding site), IPR027417 (P-loop containing nucleoside triphosphate hydrolase)	GO:0000166, GO:0003774, GO:0003777, GO:0003779, GO:0005524, GO:0007018, GO:0008017, GO:0016459, GO:0051015	myosin-1-like isoform x1	NA	TGACTTCCTTTTATCAAATCGGCCCCCTTCCACAAAAGGCTTCTAAAGCACTTTTCAATAGCCTTACAGGCGCCAACCGGAGCTCTAAAGTTGAGAAGAAATAGACCGGCATACTTGAAAGAACAACTTTAGTGAGTGTGGATCTACCCCCTTTTGAAATGGGAAAACCCCTCCAAACCTCCAGCTTTTTATGAACTCTCAACAATTGGAGTCGAGAACAATTCATTTTTAGGCTTCCCACCATTCGTAGACCGTAACACCCAAATAAGAAAAAGGAAGAAAGCCAACCTTACACCTGAG[G]AGCTTAGCCATTTCCAAGACCTCATCTTTCTCAATATTCAAGCCAACAATATGGAGGATTTCTGCAAATTAATAGTCAAACAAGAAGCAGCCTCAG…	G/A
Cla97Chr02	27815932	C	C	T	C	28|28	C	25|25	C	20|20	T	20|20	T	42|42	T	21|21	Cla97C02G039900	Cla97C02G039900.1:Intron	Intron	myosin-1-like	IPR000048 (IQ motif, EF-hand binding site), IPR027417 (P-loop containing nucleoside triphosphate hydrolase)	GO:0000166, GO:0003774, GO:0003777, GO:0003779, GO:0005524, GO:0007018, GO:0008017, GO:0016459, GO:0051015	myosin-1-like isoform x1	NA	ATGCTTTATCGAAAAAAAGTGTATGTCATGCTTTCCTTGAAGTATTTTTCTAATTCCTTCGCAGAAACCTTTGGGATTGTTGTCCCTGTTAGATGAGGAGTCTACTTTTCCAAACGGTACAGATCTGACCTTCGCGAACAAGCTTAAGCAGCATTTGGGTCCTAATTCTTCTTTTAGAGGAGAACGAGGGAAAGGCTTCACTGTCTATCATTATGCAGGAGAGGTAGGCAGAGAACCTTTATTTATTTTCTACTCAAATTGCAGTTTACTTATTATCTTTTTACTATTTATGCGAACTTT[C]GTCACTTAGTACAGAGAAGGATGATTGTTGCCATCACAGTGCCTCCTGACTTGATTCAATTAACTCTCTAATTCATAAAAATTTAGGAATATATCA…	C/T
Cla97Chr02	27816896	A	A	G	A	32|32	A	25|25	A	19|19	G	32|32	G	22|22	G	17|17	Cla97C02G039900	Cla97C02G039900.1:Intron	Intron	myosin-1-like	IPR000048 (IQ motif, EF-hand binding site), IPR027417 (P-loop containing nucleoside triphosphate hydrolase)	GO:0000166, GO:0003774, GO:0003777, GO:0003779, GO:0005524, GO:0007018, GO:0008017, GO:0016459, GO:0051015	myosin-1-like isoform x1	NA	TCTCCTTTAGTCGTTCTTAGACTACACATTGGTATTTTTAAGAGTTTGTTCAAAATTATATCAACGGTTGATTCAGTAAAAAAAGAAAACAATAGCTCAAACTGGAGCAAGGATAAAAACGTTATTTTGTTTTCTTTCTTTAGATGTTTGTCTGATTCTTGCAAATCGTTGCTAGTTGCTCATTTGTTTTTTTTTGGTAATATGACAAACATCTCAAATGGTCATTTGTTTCAGAAACATTAGATTTCACGACAGTAGGTTGCAGAATCATTGAGTTTGACCTTTTCTTGGGACTAGGTG[A]ATACATGAATGAGGGTCTCTTGAACCTTTTGCTTATGTTTTAGGCACTGAATTGTCGTATATTGAACCTTTTGCTTTGAAATTGCCTTTGCTTTAA…	A/G
Cla97Chr02	27819065	A	A	G	A	24|24	A	21|21	A	20|20	G	26|26	G	33|33	G	18|18	Cla97C02G039900	Cla97C02G039900.1:CDS,exon	CDS,exon	myosin-1-like	IPR000048 (IQ motif, EF-hand binding site), IPR027417 (P-loop containing nucleoside triphosphate hydrolase)	GO:0000166, GO:0003774, GO:0003777, GO:0003779, GO:0005524, GO:0007018, GO:0008017, GO:0016459, GO:0051015	myosin-1-like isoform x1	NA	GAAAATCTTGAATTTCCAACAGGCAAATGGGTCAGGTGAGGTGCTTGTTAAGTCATCATTCCTTGCAGAATTACAACGCCGTGTCCTGAAGGCCGAGGCTGCTTTGCGAGAGAAAGAAGAGGAAAACGACATCCTCCATCAACGTCTCCAACAGTATGAGAACCGTTGGTCAGAGTATGAGCTGAAAATGAAGTCAATGGAAGAGGTGTGGCAGAGACAAATGAGATCCCTGCAGTCTAGCCTCTCCATTGCAAAGAAAAGCCTAGCAGTTGATGATTCAGAAAGAAATTCTGATGCATC[A]GTGAACGCAAGCGATGACAGAGGATACAGTTGGGAAGTGGGTAGCAACAACACAGCTAATGAAAGCAATGGAGTAAGACCAATGAATGCAGGTCTC…	A/G	Synonymous
Cla97Chr02	27819803	A	A	T	A	28|28	A	18|18	A	14|14	T	17|17	T	21|21	T	14|15	Intergenic								GTTATTTTTGGGGAACTTGTAAATGATGGGTTTCCTATTCACTGGGTGAATCGGGAAGAAAGGCTTTTCAAGTACAAATTGGAGATATAAAAATATGTTTCTGTTGTGCTTCTAATAGCTATTCACATTGTTCTTAGCAACGCTATAGTTGCAAAGGGGAGGAACTGCTGGAAGAGTTCTGTTCTAATTTTTCCATTACAATTTTTTTGAGGGGCTTCAAATGATTTAGTGCCAGTGAAGCCCACTTTCTCTAATATGTATATCTTTTTTTTTTTTTTTTAATTTTTTTTTTTAATTTTT[A]TTTATTTTTTTTACTACTTAACAATCTCTACATTAATAGATATATTGAGGTTTTCTCTTCTCTCATAGTGTTCATTGTTAGTTTTCCTCAAAGCCT…	A/T
Cla97Chr02	27820126	T	T	C	T	38|38	T	32|32	T	29|29	C	28|28	C	33|33	C	26|26	Intergenic								AATCTCTACATTAATAGATATATTGAGGTTTTCTCTTCTCTCATAGTGTTCATTGTTAGTTTTCCTCAAAGCCTTGAATAAAGCAAAGATTGTTGTATTAGTCAACAATTTTGTTCAATATAGCTATGTTTTTTTCCTATTAAAACAACTTATCAATGACTCGTTTTCCATTTTTTTTTTAAAATTTTTTTAACAAGATTCAATTATTGGACCTTTTTTTGGGAGAGACCTCAAGTTTACTCTAGATTATTATTAGTTTTGATGGAATATATATCAACAATTATATTTTAGATTACCTTT[T]AACTTATCTAATACAACAGCTTAATTTGACCCTATGCTCAATATATTTATTGATTGATTCAACTTGCTATCAAATCACATATGAGCATAACATTAC…	T/C
Cla97Chr02	27820683	C	C	T	C	34|34	C	26|26	C	26|26	T	19|19	T	31|31	T	30|30	Intergenic								ATGCAAATATAGCAATTAGGTTCAAAGTGTTTGTAAATATGGCAAAATACAAAAGAATTTGCAAATATAGCAAAATTTAGATTTCATTTTCAAAATTTATCGGTAAAAAACCATATTAATAGCAAGGTCTATCAATGATAAACCATATTACTGATAGAAGTCTATATTAGTGATAAATCATATCAAGGGTCTATCATTGATAGATTTTGCTATATTTACAATTTTTTAAAAATATTGTTATACACTTAATTATTTTTCTACCCAATACAATTAGCCAGCAAAGATACTATATAAGAATTT[C]AACAATTGAAAGATTGTTTTTCCAGCTCAACATATCAGAGTAAACTTTTTTTTTTTTTCCAACATGGTTTAAGTTGAGCTATGCTCAAAACATGGT…	C/T
Cla97Chr02	27821563	C	C	T	C	28|28	C	28|28	C	24|24	T	23|23	T	23|23	T	24|24	Intergenic								ACAACCTAACCAACCACTTGGGGAGATCCAAGGTAGCTTCATGAACACAAAGATTTTGCTCACGCCAAATATAATAAATAATAGCACACCAAGTGACTTTCCATACCTTATGCCGCAAATTATTACCAGCACTAAATTGACAAATCCAAATAAGCTCTGTAGCCTAATGTGCAATCCTGTGAGAGCATGTATCTCACTGGAGCATGTCCCTTCAGAAACGACAATCAAAGAATAAATGATCCCTAGACTCAACTCCACCAGTGTAAAGGACATAAACTAGGAACATAAGAGCACCACCTC[C]TGATATGATCACACGTCTGTAACTGATTTCAAACAAGAAGCAAAGTAATGAAAGAATGTTTGAGAATATTACCTCCAAACGAAAGAAAGTTAGCCT…	C/T
Cla97Chr02	27822319	G	G	A	G	20|20	G	14|14	G	13|13	A	12|13	A	17|17	A	30|30	Intergenic								TAAAGAGTTGTTGATATGTTACTTCAATAAGCGTTATTGATTGTTTTTGTTTGTTTCGTCTTAATAATCCTAAATCCAACAAACTAACATCCTAGATTGTTTATGAGTCTTGAATTGTATGTGGGGACATACGGAGATCAACGTTCAAGATACAACCTAAAGTGTCTATAGTATAGGGATAAGACTAGGCACCTTATCTCGGTGACACTATGGATACGACCCACTTTGTATTTGATACAAATGCAATGATCTAACGCGTTCGTGTAGGTGACATGCGAGTGGGGGTATCCTATGCAATGC[G]TTTGCATAAGATCGGACCACGAAATAGTAATCATTAGATGTAACTTCGTTGACTAGTTAGGTTTCTATTTCAATAGGATGACCTAGGCAACTTAGG…	G/A
Cla97Chr02	27822714	G	G	T	G	27|27	G	33|33	G	26|26	T	15|15	T	31|31	T	29|29	Intergenic								GGCTTAATCTTAAGTATATTATGAACTCCTGTCCATGAAGGATTGTCATTTGATTTGTATGGGTAAGAGTGGCCGTTTGCCGACTCAACATGGCTACCATCTTAAGGACAAGACTTAGTGGGGAGCTGAAGACATAATTATACAAGATGGAATTCACTCATTCTCGTTTTTAGGGCAAGTAGATAAGTGTGGTGTCTTCGAGACTTGAACAAAGAGCCCTACCCTCTCACTGGCCCGAGAGGGGTTGTTTAATGGTTGGACCATAAACAGGTTGTTCATTAGAGAAACACTAGTACTTAA[G]AATTTAGAAGTAACCTAGGGGTAAAATAGTAATTTGACCCAAATGGTGTTACGAACACTTATGAATGACTAATTTGCTATTATTGGTCTATATCCA…	G/T
Cla97Chr02	27824883	T	T	C	T	28|28	T	21|21	T	24|24	C	23|23	C	25|25	C	28|28	Intergenic								GGTATGTTATTATTTTTTTAATCTTCACCTTCACACCTTAGTCCCCACAAAATCATGCAAAAAAAAAAAAAAAAAAACCACTTAAATATCTTCAACAATTCAACGAAGAAGTCTTTCGGTTATCTTTGTATTTCTCCCTCTAATCTTCTTCTCAAGTAACCTTATTACTTTTTGTATTGTATTTTTTTACCTATTGTCATTAACAAATGTATTTTAGTGGATTATATTTAGGATCTTTATATTAAATTTACATATATCCTAGAAAAAAAAAATCCTCAACCTATATGTATCCTATCCTAT[T]CTTATTTAGGTGTAGCATCCAATCCATAACATACAACTGGTTTTTATCTTAAGAAAAACGTTTAAAATTAAGATAAATACGTTGAAATTTACAACA…	T/C
Cla97Chr02	27828352	C	C	T	C	31|31	C	25|25	C	27|27	T	14|14	T	28|28	T	23|23	Cla97C02G039910	Cla97C02G039910.1:Intron	Intron	FAD synthetase 2, chloroplastic-like	IPR014729 (Rossmann-like alpha/beta/alpha sandwich fold)	GO:0003919, GO:0009231	fad synthetase chloroplastic-like	EC:2.7.7.2	TAAGGCTTGATGGCTGGCAATAATTGTTGGCTGTTAACAATTTGCAACAAAGAATGGAGGAAAGATTTGGGGTCACTGCTTGGATAGTTTAAGAGCAATTGAGCAATTAGTTGTTCAAGGATACTAGTTCGCAGAAGGGAAATCAGGAGAATATAGCAAGAACAGATAGCTAGCAACAAACAAGAACAAAATCTTCAAAATGACAAAACTAAAGCCCTTTCAATTAGAAACCGTCTAGCTATCATCACGAGAGAATCAGGATGAGCCTTTGGAGACTTCTGCAGACTGCAAGAATCTTTC[C]TCTCGGTAATGTTTGCGTAGCTTTCAACAAGCAGTTGAGCAATTAGTAACCAACTCCATAGAGAAATCCTGCTCGGGAAAATCAATGGATTCCAGT…	C/T
Cla97Chr02	27830911	T	T	A	T	28|28	T	26|26	T	23|23	A	27|27	A	30|30	A	30|30	Intergenic								GAAGCTTCATTATCCAATCTTTGACCCTTTACTTGCATCCTACTTCCATTAAAATGCTTTCTTCATTGAAAGAAAAGATGAACAGCAGTGTTCCCTATAAGTATATACTCTCTTTAATGTTAATGAAAGTTACATGGTGTTGATTAATTTGGAGTGAGATGTGGAAGTAGTTGCAAAAATTGTGGATTTTATCATTTTGTGGGAGGACGAAAGAAAAAAGGGGAAATTATTTTGCAAAAATCATATTATCATTTTGCAGTTTTTAAGGGCAAAACTTACATAAATTAATGCTGTCTATTG[T]GCTATGGATGAATTAGGATGATTGATTGTGGTTCACTTCTTATATCTACACATTAACATCATTACTCTAATAAAGTTTTGGGAGAATTTGAATAAG…	T/A
Cla97Chr02	27831806	T	T	C	T	16|16	T	31|31	T	24|24	C	24|24	C	27|27	C	17|17	Intergenic								ATTAAAATTAACTTCAAGTTTGAAAACCAATGAAAATTAACTCCAAGTTTGAAAACCAATGCATTTACCTTCTGCTTATGTCAGTACTATGTAAACTTATCCCTTTTAACCCCAAATGGACTATTCTTCCTTCTTTGTTTTGTAGTTTTTTTTTTGCTCATTATTCTTCCGCCTGCTTCTTTTTCTTCTCTTCTCCCGAATCAAAGATTGGAGTGAGACCAAAGAGCAAGAGGAGGCGAGACTAAGATTGAGACCGAGGAGTGAGAGGAAGAAGTGAGACTGAGGAGCGAGAGGAAGAAG[T]AAGAGCCAGAATCTAAACAAAGGAAAAAATTGGGGGACAAATCAGTACTTTCACATGTGACTAATGTCAATATAAGGACATTTTTTTGGGAAGAAT…	T/C
Cla97Chr02	27831911	G	G	T	G	28|28	G	36|36	G	22|22	T	22|22	T	30|30	T	13|13	Intergenic								TTAACCCCAAATGGACTATTCTTCCTTCTTTGTTTTGTAGTTTTTTTTTTGCTCATTATTCTTCCGCCTGCTTCTTTTTCTTCTCTTCTCCCGAATCAAAGATTGGAGTGAGACCAAAGAGCAAGAGGAGGCGAGACTAAGATTGAGACCGAGGAGTGAGAGGAAGAAGTGAGACTGAGGAGCGAGAGGAAGAAGTAAGAGCCAGAATCTAAACAAAGGAAAAAATTGGGGGACAAATCAGTACTTTCACATGTGACTAATGTCAATATAAGGACATTTTTTTGGGAAGAATTGCACATA[G]GGCACCTTTATTGGGACCCAAATGAAAATTAACCTTAAATTTAAAAGTAAATGAATTTTGGACTTTTGCTTATGTCAGCAGCATGAGAAATTACCA…	G/T
Cla97Chr02	27831990	C	C	T	C	30|30	C	29|29	C	21|21	T	27|27	T	38|38	T	20|20	Intergenic								CTTCTCTTCTCCCGAATCAAAGATTGGAGTGAGACCAAAGAGCAAGAGGAGGCGAGACTAAGATTGAGACCGAGGAGTGAGAGGAAGAAGTGAGACTGAGGAGCGAGAGGAAGAAGTAAGAGCCAGAATCTAAACAAAGGAAAAAATTGGGGGACAAATCAGTACTTTCACATGTGACTAATGTCAATATAAGGACATTTTTTTGGGAAGAATTGCACATAGGGCACCTTTATTGGGACCCAAATGAAAATTAACCTTAAATTTAAAAGTAAATGAATTTTGGACTTTTGCTTATGTCAG[C]AGCATGAGAAATTACCATATTAACCCTAAATGCATTTTTTTCCTTCTTTGTTTTGCAGCTACTCGATCTGGAAAAAAAAATTGCGTTTTTTTTTTC…	C/T
Cla97Chr02	27835320	T	T	A	T	15|15	T	23|23	T	26|26	A	24|24	A	27|27	A	29|29	Intergenic								TCGTGGACCCGGTCCACGATTACCGAAATCGTGGACCCCGTCCACGAGTTCGGTCAATGCATGCAGACTGCCGGTGTCAGCGTACCCTGGAAATCGTGGACCCGGTCCACGATTTCACAAAATCGTGGACCGGGTCCACGATTTCACAACCCTATTCTTCAAAATTCTTTCTCCCCCACCCTATTTTTCCAAATTCTTTCTCCCCCACCCTATTTTTCGAATTCTTTTTTAAAAAACCATTATTTTAAAAAAAAATTCAACAAATATCTATAACATACCACATAAAATATAAAATATGAG[T]AACAGAATATTAATGATGTGAATATAATATAAATAACAAATATTTTAACTACTTAAAAAACATAAAATATTTATTTATCAATTTAAATAATTTCAT…	T/A
Cla97Chr02	27836687	T	T	C	T	23|23	T	23|23	T	24|24	C	19|19	C	17|17	C	21|21	Cla97C02G039920	Cla97C02G039920.1:CDS,exon	CDS,exon	F-box/LRR-repeat 4-like protein	IPR001611 (Leucine-rich repeat), IPR006553 (Leucine-rich repeat, cysteine-containing subtype)		f-box lrr-repeat protein 4	NA	GAACTGGCTACAGGCGAATTGCTGATGTTCTTTTTGATTCATATGTTTGATGTCTTGATGATTCTTTTCATCTGTGGTTGCAGGCATAACTGATTCTGGAATAGCGGCAATTGGAAGTGGTCTTTCGAAACTACAGTCGTTGGACGTGTCCTATTGCAGAAAGTTGACTGATAAGGGATTCTCAGCTGTTGCAGAAGGATGTCACGACCTAAGAAACTTGAATCTCGCCGGCTGCAAATTGGTTACTGATGGACTATTGAAAACTCTTTCTAACAACTGTCACAATTTAGAAGAATTGGG[T]CTACATGGCTGCACAAATATAACTGACTCAGGATTAACAGAGCTTGTCAAAGGATGTCAGAAGATCGAGTTTTTAGATATTAATAAATGCAGCAAT…	T/C	Synonymous
Cla97Chr02	27841182	A	A	G	A	29|29	A	22|22	A	28|28	G	43|43	G	31|31	G	29|29	Intergenic								GGTTGATAGTACAAATTTATGTTAGTTGAGTTATGCTCATGTTGATGGTCTCCTAATAACGACTTAGAGATTGTAAGTATTCTTAATTAATAAACATAATTATATTCGCCATCATTTTTGACCTTTTCATTTGATAGGAAGAAATAGTTTCAAATTTTAACTTTCGTTAATTGATAATTTTTATTTTCTATTTATTTTTTATTTTTTATTTTTGGAAACAATTGATAAAAGAACTTTTGGGTAGTTTTGATCAGTATTTCAAGAAATTATATTTTTTTGAAATGTTTTAGTACAATAATT[A]TAGAGATGATGAATCGAATCGGAAGAGAAGAAGTATATGCTAACTATTGATGAGGCTATGACTAACTCACTCGGACAATATCTTTATTTAGTAGTT…	A/G
Cla97Chr02	27841248	C	C	T	C	30|30	C	24|24	C	26|26	T	31|31	T	26|26	T	29|29	Intergenic								GAGATTGTAAGTATTCTTAATTAATAAACATAATTATATTCGCCATCATTTTTGACCTTTTCATTTGATAGGAAGAAATAGTTTCAAATTTTAACTTTCGTTAATTGATAATTTTTATTTTCTATTTATTTTTTATTTTTTATTTTTGGAAACAATTGATAAAAGAACTTTTGGGTAGTTTTGATCAGTATTTCAAGAAATTATATTTTTTTGAAATGTTTTAGTACAATAATTATAGAGATGATGAATCGAATCGGAAGAGAAGAAGTATATGCTAACTATTGATGAGGCTATGACTAA[C]TCACTCGGACAATATCTTTATTTAGTAGTTTAAGATGAATATTAGAACAAGTAGTGCTTAAGCTTGTAGATTAATGAATAATTATACAATTTAGAA…	C/T
Cla97Chr02	27841853	G	G	T	G	38|38	G	27|27	G	33|33	T	23|23	T	35|35	T	37|37	Intergenic								ATTTAATTTACTTTAATAGTCACGTGTGTTAATAAGTGGATGAAATCTTATAAACTAAACTCTCATACTTATCCTCACACAAAGGCAATTTAAACTTTTAACCTAAGTTGGGTCATAATTCAATAAAGATATCATTCATTAAAAAAAGAAAAAAAAAAAGGTATAGGAATGGTTTTAATAAATTATGGATAGCTTAATAGAAAATTAAATGCGAAAATTAACTTGTTTGAAATTTACTTGAGGTGATCAACAAATTAAAGCCTTCTTTCGATAAATTTTGAGCGATAATTAAGATTGCAC[G]TAATTTCATACCCTCCTTTCTTTTATGCAAAATAAAAAGCAATTTTTCAATCAACTTTTTTAAAAAAATAAATTGTCATATGACAATTTATTGTTG…	G/T
Cla97Chr02	27841987	C	C	T	C	36|36	C	25|25	C	26|26	T	29|29	T	37|37	T	26|26	Intergenic								TTCATTAAAAAAAGAAAAAAAAAAAGGTATAGGAATGGTTTTAATAAATTATGGATAGCTTAATAGAAAATTAAATGCGAAAATTAACTTGTTTGAAATTTACTTGAGGTGATCAACAAATTAAAGCCTTCTTTCGATAAATTTTGAGCGATAATTAAGATTGCACGTAATTTCATACCCTCCTTTCTTTTATGCAAAATAAAAAGCAATTTTTCAATCAACTTTTTTAAAAAAATAAATTGTCATATGACAATTTATTGTTGGGTGCAGCAAGGGTTGCACAATAGATGGATGCATCAT[C]TCAGACTACACTTAAGTTTTTCTCCTAAAATTTTCACGTCGTTAATTAGGTATCATTAGACGAAAGAGTTATCTATTTTAAGATTGGTCGTTTGAT…	C/T
Cla97Chr02	27842087	G	G	A	G	35|35	G	29|29	G	30|30	A	26|26	A	32|32	A	30|30	Intergenic								TACTTGAGGTGATCAACAAATTAAAGCCTTCTTTCGATAAATTTTGAGCGATAATTAAGATTGCACGTAATTTCATACCCTCCTTTCTTTTATGCAAAATAAAAAGCAATTTTTCAATCAACTTTTTTAAAAAAATAAATTGTCATATGACAATTTATTGTTGGGTGCAGCAAGGGTTGCACAATAGATGGATGCATCATCTCAGACTACACTTAAGTTTTTCTCCTAAAATTTTCACGTCGTTAATTAGGTATCATTAGACGAAAGAGTTATCTATTTTAAGATTGGTCGTTTGATCCC[G]AATAAAAAAGGAAAAGGTTTTCGAAACATGCTTAGTCAAAGCTTATCTTGCCTTTAAACTGCACCTTGGCTAATATTCAACCTAGAAGTTTTTTCA…	G/A
Cla97Chr02	27842110	G	G	A	G	37|37	G	29|29	G	25|25	A	28|28	A	31|31	A	30|30	Intergenic								AAGCCTTCTTTCGATAAATTTTGAGCGATAATTAAGATTGCACGTAATTTCATACCCTCCTTTCTTTTATGCAAAATAAAAAGCAATTTTTCAATCAACTTTTTTAAAAAAATAAATTGTCATATGACAATTTATTGTTGGGTGCAGCAAGGGTTGCACAATAGATGGATGCATCATCTCAGACTACACTTAAGTTTTTCTCCTAAAATTTTCACGTCGTTAATTAGGTATCATTAGACGAAAGAGTTATCTATTTTAAGATTGGTCGTTTGATCCCGAATAAAAAAGGAAAAGGTTTTC[G]AAACATGCTTAGTCAAAGCTTATCTTGCCTTTAAACTGCACCTTGGCTAATATTCAACCTAGAAGTTTTTTCAATTTGCCCGTTCCTTCAATTTTT…	G/A
Cla97Chr02	27842920	A	A	C	A	38|38	A	27|27	A	26|26	C	22|22	C	28|28	C	22|22	Intergenic								ATGTAATATTAGCTTTATTGCTTTAGATTTATATATGCAAATGCACCTGATCGTAAAACACATCCCTCAAATTATAATCCTATATATTTGCATATTCTTTGCCAAACTTTACTTTTAGATATTGTCAAAGAGAAAGTAACACAACACCTAGCTTCACACACACACACATATATATATATGTAGAAGTCCCAATGTCCTAAGAACCTCATAATGAAAAAGATCAAAAAGTTAAAGAAAAACATATTCTGAGGTAATTGGTGAAGAGAGATCACTTGTTATATAAATAAGAAAAAGGCCATT[A]TCTCATAATTAAGCTTTTATGTGGAATACAGTCAGAAATAATCTTGAAGGCACATATATATATATTTAAAAATTGTAGTTTCCTTTACATCCCTCC…	A/C
Cla97Chr02	27843303	C	C	G	C	26|26	C	28|28	C	26|26	G	14|14	G	42|43	G	37|37	Intergenic								CTTTACATCCCTCCATTAAAATTAAGGCTGAGGTGTGAGTGATAAGGCAAGATAGGGCCCAAGCTGCTTGCTGCCTTAAGGCATAAGGAAAGATAGAAAAGCTAAATCAACAAAAAGGTCAATTTGGATTTTAACCTTTGTAGCTACAAAATTAAGGGATATTAATTAATTATTGTATAAAAAAAAAAAAAAAATTTGTGCTTTTTATGCTTATTGGATTTCCACATCAAATCCCATTCCACCTCAGCTCCCATCACTTTGCATAACTTTTTTCCACTGTAAATTTGGAAAATTATGGTT[C]ATGGTGATGTTGCTAACAATTAGCTAGCATTATTGTTGTTCATCAAACACAAAATGTTGGAAGGGAACCTTCTTGTGTTTTCCAAAAGTGGTGTTT…	C/G
Cla97Chr02	27843539	A	A	G	A	39|39	A	30|30	A	35|35	G	25|25	G	40|40	G	29|29	Intergenic								TTCCACCTCAGCTCCCATCACTTTGCATAACTTTTTTCCACTGTAAATTTGGAAAATTATGGTTCATGGTGATGTTGCTAACAATTAGCTAGCATTATTGTTGTTCATCAAACACAAAATGTTGGAAGGGAACCTTCTTGTGTTTTCCAAAAGTGGTGTTTGAGATCAAATGGAAAAGGTTTGATAAGAGTTTTGGGGGTTGTGGTGTAAAAATGAAAACAAAAAAAGTCAATGAAATTAATCGAATCGAGTTTATAGATTTGTTTAAGCTTCATTTTGATAACCATTTTTAAAAAAATT[A]TTTTTGTTTTCGAAATTTGGTTATAGTTTATGTTTTTTTTGTTGTTTGTTTTCTTAAGAAAGATGACAAAAAGCATTGTAAAGAAATTATATGAGT…	A/G
Cla97Chr02	27844091	A	A	T	A	33|33	A	34|34	A	30|30	T	27|27	T	38|38	T	37|38	Intergenic								ATTTATATTGACATGAGAGGTGATAATCTACATATGTATTATAACGAAAATTCATCGAACATAACAAAATAAGCAATAAAATGTCATTTAATGCAAGTTTAAAGGAATAACATGCAAACATATATTTATCATTGTTTTATTTATTATTTTAAATATATATATTTTAATTTCTCAAAATATCTATTGATGTCAATACTTTATCAATATATTTATTGAGATTTTCGTGTCAATATAAACAATTTTAAACCTTGAATATTGTAACTTAAAAATCAAGAAAATTTCAATTGTTTGGTGTATAAG[A]TTTGGTTTTTGAGCATGTCAAATCAAATTTAGCTTGCAAAAAAATCAGTTTTAGATTGACCTGTTTGTTCATACACATCTTACCTAAAATATTGGC…	A/T
Cla97Chr02	27844745	G	G	A	G	36|36	G	33|33	G	32|33	A	30|30	A	31|31	A	30|30	Intergenic								ACTATAAATCTACTTTATTTCATAATCAAACTACAAATATTAGAATTGTGTGAATCCACCGTTAGATCACTTAAACGAATTTGGTAAGATTCAATAATTAATTTCATTATTCATTCATAATGACTATGGTATTGAGAGAAAGAAGACCTTTGATTTTGGAATAATAATATATATAATTAAGAATAAAATAGAACTTTCTCATTAAACTTAAAATTTGTACAAAACTTTCAACTTTTGTTGAGTACATCTGATTTTGTGATGATCCTCAAACTTCCAACCCCAAGACAAACACATCTCAAT[G]CACAATCCATTTTATAAGTTGAATTTCTTGAAGACAAATTTAAATAATATTGACTTCAAAAATTTGTGCAAAATTTACACATATATCTTCAATTAA…	G/A
Cla97Chr02	27845986	A	A	T	A	33|33	A	30|30	A	22|22	T	19|19	T	29|29	T	20|20	Intergenic								CAATGCAAAAACCAAATCTTTTAGCAAACTATTTATATATTCAACCAAAAAATAAAACTTTTTTTTTTTTTTTTTCATCTTCTTTTATATAAGCTCTTACATTTCTTAATTGATTGAGATCCATCATCTGAAGAAGATACATGGAGATGCTTTGAGGGATCACCCAACAATCTAGCTCTTGCAAGACCCAATGACTTCATATGAATTCCAAGAATAACCTGTTCTTGAATTGTAGTTTTCATTTTTCGAATCGAAGAAAGAAAAGATATTAATTAGAGAGAAAATAACTCGAGAGAGAGA[A]TGTAAGTTGTGAATTTGTGTTGGGATGAAGGAATTGAGTTAATGTATTTAAAGGGAAGAAGGTTTGAAGAAGGTGGCTGTAGTTGAAGCTTTTACT…	A/T
Cla97Chr02	27846607	C	C	T	C	31|31	C	34|34	C	21|21	T	23|23	T	23|23	T	21|21	Intergenic								TTATAAGCATATCTAATGGCTTAAAGTATAAGAATTGGGATTTGTTTCAACAACACTTTTCAACCCAATTTTTTTTCTTCAAATTTTGGTTTTTAAAATTGGGTTTATTACAATTTTTCTTGGTCATTTAAGTCCTCATGTTTATTGTTATATGGAGGTGTATTTTAGTCCTTGATTTTTTTTTTATTTAAAAAAACTATTTTGGTTTGTGAAAGTTTTAAATTGTGTCTATTTTATTTATTTATTTATTTATTTTTTAGTATGATAGGAGTGGAGATTCGAACCAAAAAACTCTTTGTT[C]ACTAACATATCTTGTATATCAATTGAGCTATATATATATATTCTCATTTTAGAATGTATATTTCAACTTTTGAACTTTTGAAAAAAATAAACATTG…	C/T
Cla97Chr02	27846739	A	A	G	A	27|27	A	20|20	A	29|29	G	33|33	G	34|34	G	20|20	Intergenic								TCCTCATGTTTATTGTTATATGGAGGTGTATTTTAGTCCTTGATTTTTTTTTTATTTAAAAAAACTATTTTGGTTTGTGAAAGTTTTAAATTGTGTCTATTTTATTTATTTATTTATTTATTTTTTAGTATGATAGGAGTGGAGATTCGAACCAAAAAACTCTTTGTTCACTAACATATCTTGTATATCAATTGAGCTATATATATATATTCTCATTTTAGAATGTATATTTCAACTTTTGAACTTTTGAAAAAAATAAACATTGTGGTGAATGCTATTATTTTTGTAGCTAATATATCT[A]CCCTCCTAGTTTTTGGATAACTAACATGTGTGGCTTGAACACATGTATTTGTTTGAAATGATCATGTTGTCCATTTGTTCAAAAGGGAATAAAATA…	A/G
Cla97Chr02	27846808	G	G	A	G	37|37	G	26|26	G	25|25	A	29|29	A	26|26	A	29|29	Intergenic								TTGGTTTGTGAAAGTTTTAAATTGTGTCTATTTTATTTATTTATTTATTTATTTTTTAGTATGATAGGAGTGGAGATTCGAACCAAAAAACTCTTTGTTCACTAACATATCTTGTATATCAATTGAGCTATATATATATATTCTCATTTTAGAATGTATATTTCAACTTTTGAACTTTTGAAAAAAATAAACATTGTGGTGAATGCTATTATTTTTGTAGCTAATATATCTACCCTCCTAGTTTTTGGATAACTAACATGTGTGGCTTGAACACATGTATTTGTTTGAAATGATCATGTT[G]TCCATTTGTTCAAAAGGGAATAAAATATTGTTTTCCCTGAAGCTCAACAACTTAAAATTAGACCTAAAAAATTGTAATAGAATGACTTTATAGATA…	G/A
Cla97Chr02	27848246	C	C	G	C	20|20	C	24|24	C	22|22	G	18|18	G	32|32	G	25|25	Intergenic								GGATTCTACAAATACCTTGGATTTCTATAAAGGGTACTTTGTATAGGTTTCATTTTTAGGGGCTTTTTTTTCTACCTTTAGATTCGATTATATGGTGGGGGAGGGGGAGGGGGACGTTGTGTGATTTATGATAGGACAATAGTTAAAAATCTAAAATCGTTTAAATACAAACCGATATTAATACAATTTGAGGTGGCTGATTTTAAACAGATTAAAACATTTGTTAAATCCACCTAAAAAGCTTGTAACAAATTGTTTTCAAATGTTGATTTTGTTTTAAAGAATGAGGTTTAATTTAAG[C]TTTGAAAATGGGGTGAAAAGAGATAGGGGGTTTGAAAATTCCTCCCAGGAAAAGTTCTCTATCCTTTTTTTCCACAAGAAATCGACCAGATCCTTA…	C/G
Cla97Chr02	27848293	A	A	G	A	18|18	A	32|32	A	19|19	G	22|22	G	28|28	G	18|18	Intergenic								TTTCATTTTTAGGGGCTTTTTTTTCTACCTTTAGATTCGATTATATGGTGGGGGAGGGGGAGGGGGACGTTGTGTGATTTATGATAGGACAATAGTTAAAAATCTAAAATCGTTTAAATACAAACCGATATTAATACAATTTGAGGTGGCTGATTTTAAACAGATTAAAACATTTGTTAAATCCACCTAAAAAGCTTGTAACAAATTGTTTTCAAATGTTGATTTTGTTTTAAAGAATGAGGTTTAATTTAAGCTTTGAAAATGGGGTGAAAAGAGATAGGGGGTTTGAAAATTCCTCCC[A]GGAAAAGTTCTCTATCCTTTTTTTCCACAAGAAATCGACCAGATCCTTACATGAAAAAAACAGAATAATGTTTTACCTTGAAATTTCCAATCTAGA…	A/G
Cla97Chr02	27848322	A	A	T	A	25|25	A	29|29	A	14|14	T	21|21	T	28|28	T	23|23	Intergenic								TTTAGATTCGATTATATGGTGGGGGAGGGGGAGGGGGACGTTGTGTGATTTATGATAGGACAATAGTTAAAAATCTAAAATCGTTTAAATACAAACCGATATTAATACAATTTGAGGTGGCTGATTTTAAACAGATTAAAACATTTGTTAAATCCACCTAAAAAGCTTGTAACAAATTGTTTTCAAATGTTGATTTTGTTTTAAAGAATGAGGTTTAATTTAAGCTTTGAAAATGGGGTGAAAAGAGATAGGGGGTTTGAAAATTCCTCCCAGGAAAAGTTCTCTATCCTTTTTTTCCAC[A]AGAAATCGACCAGATCCTTACATGAAAAAAACAGAATAATGTTTTACCTTGAAATTTCCAATCTAGAAACTTCTTGTCAGATTTTTTTTTCTTGAT…	A/T
Cla97Chr02	27848864	A	A	G	A	36|36	A	36|36	A	24|24	G	19|19	G	24|24	G	21|21	Intergenic								TTGTTGATGCCAAAATTTGGATGAAGTACATACAAACCTAACCCCTTCATGGCAACAACCAAATTTATAATTTAGGAAAATATGTTATCTGCAAGACAAGATCTGCACACGAATGTAGTGCTTGCTACAGAGACTCTGATGCTTAAGTTAGAAGGAAAAAAATGTAGCAAGTAGAGTAATCTAGAATGTGAGTGGACTTACTCTCCTTGATGTCTCTTTCGTCCTCTTATAGAGTTTTCTTAACCCAATCCCATCCTTCTAGGGTTTGCAAGTTATATTTTGGGCTAAAATGCCTTCCTT[A]GGTTGGATCCCTAGAATGGCCCTACTCGGGGGTGTTTTCATTGGGTCAGCCTCGACTCATATCGAGGCCGAGCTTTGTGGCATGGTCTTTGACCAT…	A/G
Cla97Chr02	27849529	G	G	A	G	35|35	G	26|26	G	34|34	A	25|25	A	30|30	A	19|19	Intergenic								TAGGTTGTATCTAAGATGAGAATTTTTGTTTTTGGAGTATGAATGAGAGTTGAGTATATATGTTAATATATGAACGAAGTTAATCTAGTAGTTTCATAGATTTAAGTACGAGATCCTTGCACGAATCATAAAATAAGATAAAAATATGACAAATTTAACAAAATTTTAAAGAATCTATAAATATACTAAAATTTAAGTTTTTTTAAAACCCTCAAATTACTAAATTACCTCTCACTTAAATTCACGGTCTAAACTCTTTGTAGTAATAGACCTCTATCATCGATAACATATAAGTGATAG[G]CTTAATTATATCACTAATAGCAAAAGATAGATTTTTTTTGGAAAAATACTTAGAATGCATCATCGACTGCACTTATTTTTTGTATAGTCCATCCAA…	G/A
Cla97Chr02	27851145	A	A	G	A	30|30	A	24|24	A	19|19	G	28|28	G	29|29	G	23|23	Intergenic								AAAAAAAAATACTTGTGAGTCCGATTTTCTAGAATCTTGAGGTGAGGAAGTCAATTCTTTGGGAGCCGAAATTAATTTCCAATATGTTTTATCAAACGTTTAACATATTTGTAAATATCATTGCTTATTTATTTATTGCTTTAAATATATTATTAAAATATATATTTTATCAATGTAACTTTACATATTTAAATTAATGTACTTTTTAGTAAAATTTCTCTAGCATTTTCAATACTTTTAATTTTGTTTCCAAATCTTTAATATTTAATCCCTTTGAGTTTTGTTAAAGAAAATGTTTCA[A]TCTCTTTTTTCTAAAAAAATGTTTTCAAGAGCGTTTGCCTTAAAATTTTCATGACGGAATTTAGAAAATTTGGGAGTTTGATTTTCTAAAATTATT…	A/G
Cla97Chr02	27852022	T	T	G	T	20|20	T	25|25	T	23|23	G	14|14	G	33|33	G	22|22	Intergenic								GATTTGATTTCAAGAAACAATGAATTTAATTAATGTTTTTAAAAAAAAAACTTCCTTTATTTAAAGACTATCGAATTTTGAGAAAATGTAATAACTTCTCACTCTCTACAGGTGAGAAATTTTTCTTGAATTATAACATAGTCAAATTGATGAAATTTGTTCCACTTATTTTATGGGATCATTGCTTTAAATATTGAAGTAACGAAGGGTAAAATAAGACATTGTTTTAAAATATATATATATATATATTTTCAATTCAAGATTTAAAATTTAGCCACTGTTTTATAAATGGGTGTGATG[T]GGTGCTAACACCTTCTCCATACACAAATGACTCCCGAACTTAACTTAACTCTAGTTTTTGCAGACAATTTTTATTTTTTTAATTAAAAGTTGTTTA…	T/G
Cla97Chr02	27852207	C	C	T	C	25|25	C	28|28	C	19|19	T	26|26	T	39|39	T	24|24	Intergenic								TTTAAATATTGAAGTAACGAAGGGTAAAATAAGACATTGTTTTAAAATATATATATATATATATTTTCAATTCAAGATTTAAAATTTAGCCACTGTTTTATAAATGGGTGTGATGTGGTGCTAACACCTTCTCCATACACAAATGACTCCCGAACTTAACTTAACTCTAGTTTTTGCAGACAATTTTTATTTTTTTAATTAAAAGTTGTTTATTTTACTTCAGTGTCCAATCATACCGTAAAAAAGATTGATGGCGACTCCTTTTTATTTTCTTTTAAAGTTAACCTTTTTCGAGGACGT[C]GGCCGATCCACGTCGTCCTGAACACGTGGTGACAATCAATAGATGTATAAATTTAAAATACTTTTATGATTTATCTAAAAAAAACTTACATTTATT…	C/T
Cla97Chr02	27852429	C	C	A	C	32|32	C	37|37	C	25|25	A	36|36	A	31|31	A	21|21	Intergenic								GTGTCCAATCATACCGTAAAAAAGATTGATGGCGACTCCTTTTTATTTTCTTTTAAAGTTAACCTTTTTCGAGGACGTCGGCCGATCCACGTCGTCCTGAACACGTGGTGACAATCAATAGATGTATAAATTTAAAATACTTTTATGATTTATCTAAAAAAAACTTACATTTATTAGTGCTAGTAAAAGCACACATGCAATACACGTGAAAATTTATCATTTTAATTAAAACATTTAGAATATATTACTTTTTAGTAAAAACACCCCCTCTCCATAAGGTGAAGGATTTTGTGAGACTTA[C]CTTTTTTTTAGATTTGATAAAGAAAGATGAAAAAGAAAAAGAGAAATAAATGAGTCAAATGACCAAATCTCCCATGCTAAACTCTCATCATTTCTG…	C/A
Cla97Chr02	27852633	C	C	A	C	26|26	C	29|29	C	28|28	A	47|47	A	43|43	A	21|21	Intergenic								CGTGAAAATTTATCATTTTAATTAAAACATTTAGAATATATTACTTTTTAGTAAAAACACCCCCTCTCCATAAGGTGAAGGATTTTGTGAGACTTACCTTTTTTTTAGATTTGATAAAGAAAGATGAAAAAGAAAAAGAGAAATAAATGAGTCAAATGACCAAATCTCCCATGCTAAACTCTCATCATTTCTGAAAATTATTGAAGTGTGTGTTATACATATGTATAGGATGAAATTTCTATTATGGTAGTATGGAAAATTTTTCATATTACTTTAATTTATTGCTTGTCAAATAAAGGA[C]TTTTAAGAATTATGTGGGGTCTATGCATTAAATATTTAATAAATTAATAAATTGTTTAATGACATGTCAAATCAGCAATGGAGGTAGTATGTACTA…	C/A
Cla97Chr02	27854062	C	C	T	C	18|19	C	17|18	C	16|16	T	15|15	T	20|20	T	18|18	Intergenic								AGGGTTTTTTTTTTTTTTTTTTTTTGGTAAATATGAATAAAAGCATCTATTCCACCAATTTTTAAAAAGTGTGTTGGATTTTAAGTTACATTATTTTCTATCCATTTGGTCATTTTGGGATGTACACCAATATCGTTGAACATGCACAAAATACTTGAAATTTTATTAAAATCCATATTATATATTGATTAAGTAAGAAAACTCCATATTTTGGAGGTGTAAAAAAACAATCAATTCTCTAGCTCCATAATATTGTACAAAAATAATGTATATATAGGAGAGATAGTTGCCAAGTATAGG[C]CACCACCATGCAGACACAAAAAAAGGTATTGTCAACTTCGATACATGATTCCAAAAAAAAAAAAAATAAATAAATAATAATAATAATAATAATAAT…	C/T
Cla97Chr02	27854251	G	G	A	G	25|25	G	31|31	G	23|23	A	23|23	A	39|39	A	33|33	Intergenic								TAAGTAAGAAAACTCCATATTTTGGAGGTGTAAAAAAACAATCAATTCTCTAGCTCCATAATATTGTACAAAAATAATGTATATATAGGAGAGATAGTTGCCAAGTATAGGCCACCACCATGCAGACACAAAAAAAGGTATTGTCAACTTCGATACATGATTCCAAAAAAAAAAAAAATAAATAAATAATAATAATAATAATAATAATAATAATAATAATAATAATAATGATAATGATGGTAGATTATCATTTAAAAGCATTTCAAGAAGAAGGGCTAATCAAATATATTTTTTGAGGAA[G]AACTCACAATACTAAAATAAGTTATTATACTTATATGGGTTGAATTAAAATGTAGGTATTGTTGTGAAAGATTCCTTGAGAGATTTCTTATCTTAT…	G/A
Cla97Chr02	27854617	A	A	G	A	36|36	A	30|30	A	23|23	G	20|20	G	33|33	G	21|21	Intergenic								GAAAGATTCCTTGAGAGATTTCTTATCTTATTCTCTAGTTCAGTTTTATAAATGACTTTTCTTTTCCATATATACACATCTTTCTTGCTTTAGACTTTGATATGAAACCCATGAAACAAATTATATACTAGGACACGTTTGGATTGACCACAAAAAAAATGTTTTCCAAAAAGTCATTTTAGTTTAACACTTTTTATAAAAGTTGTTTAAAATAATATTAAAAAAACTCATGTGCTTTGGTTACATCTTCTTAAAAGTATGTTTTTATACCCAAGTTTGCTTGCTTTGCTAATACACTCA[A]CCTGTTTCTATTAAAGTGTTAAATTACTATAAAAGAGAACTATTAAACACTAAGAACTTGTTGTTGAAGTGATGACTAGAATTGGTCTCGCTGGAG…	A/G
Cla97Chr02	27854735	A	A	G	A	28|28	A	35|35	A	19|19	G	30|30	G	34|34	G	25|25	Intergenic								AATTATATACTAGGACACGTTTGGATTGACCACAAAAAAAATGTTTTCCAAAAAGTCATTTTAGTTTAACACTTTTTATAAAAGTTGTTTAAAATAATATTAAAAAAACTCATGTGCTTTGGTTACATCTTCTTAAAAGTATGTTTTTATACCCAAGTTTGCTTGCTTTGCTAATACACTCAACCTGTTTCTATTAAAGTGTTAAATTACTATAAAAGAGAACTATTAAACACTAAGAACTTGTTGTTGAAGTGATGACTAGAATTGGTCTCGCTGGAGTTAGTCGTATAGATTGTCATC[A]AAGATAGTCATCAGAGATGGTTGTTACCGAAATTAGGTGTTAGAGATGGTCTTCATCGGAGTTGGCCTTCGGAGTGATCGTCGGAGTTGGTTGTTA…	A/G
Cla97Chr02	27856902	A	A	G	A	20|20	A	21|21	A	20|20	G	15|15	G	27|27	G	22|22	Intergenic								AAGGTGTACAATTTAATGAAATTGAAAGTTAAATACTAAAATTGTTACATCTGGACAAGTTTGGAGGGTTTCTAGAAAGTTTTAAAATATATAGTTCTTTTTGCATAGAAGACAATGTACAAGAGTAATGGTTCTTCCATATTATCCTAACACTCGTGAATCGATGATCTCTAATTAAAATTTTAAAGATCCAAACAATAATTTTTTTCAAATTTAAAGGTTAAAATTGAAACACTAAGTTGAAGAGTACGTGAATGAAAGGAAATTATATACTTGATTGCAAAGGATTTGAAGACCGAT[A]TTAAGATATATGTAAAGTAATAATTACCTTTATTTTGCCCTTGCTAATATCTACTGTCATTATTTTCTCCAAAAAAAAAAAAAAAAAAAAAAAATC…	A/G
Cla97Chr02	27858223	T	T	C	T	20|20	T	14|14	T	17|17	C	17|17	C	19|19	C	15|15	Cla97C02G039950	Cla97C02G039950.1:CDS,exon	CDS,exon	GRAM domain-containing protein	IPR004182 (GRAM domain)		NA	NA	ATTAGTTCAAGGATTAGAAATCCTATCTTGAAGTGTTGAACGAAAAGGCTCTCAAATCTCTATAAAAGACTTACCATGTTCTCGGAGGGCATGAATGATATTGTTTGTTTTTCTTCCATTTTTGTTGAGTCTATTCAAGGTCCATTCTTTCCCATTATCTGCAAGAACTCAAAAACCAAATTAGTTAGCAAACTATTAATATATTCATCCCAAAAAAAAAAAAAAAAAAAACTTTTTTTCTTCTTCTTCTTAAGCTCTTACATTTCTTAATGGATTGAGATCCATCATCTGAAGAAGATA[T]GTGGAGATGCCTTGAGGGATCACCCAAATATTTAGCTCTTGCCAAAGCCAATGACATCTGAATTCCCAACATATGTTCTTGAATTGTACTTTTCAT…	T/C	Non-synonymous
Cla97Chr02	27858560	A	A	T	A	33|33	A	28|28	A	39|39	T	27|27	T	32|32	T	24|24	Intergenic								TCTTGCCAAAGCCAATGACATCTGAATTCCCAACATATGTTCTTGAATTGTACTTTTCATTTTTTTTTTTTTTTTGTTTCAAATTGAAGAAAATTAAAGATAGAAATTTGAGAGATTTTGGAATGTATGGGCTGTGAATTGGTGGAATGATTTGAATTGAGTTAATGTATTTAAAGAGAAGAAGAAGAAGAAGTTTGGTACATGAAGAGATGGAGGGATATAATATAAAATTAAAATTGCTTTTGCTTTTAATTTGTCAGCTCCGAGTCATCTCTGCCTCATCACCAACTACAAGGACAA[A]GGAGGCCATGCATGTTTGATATATTAAGGATTTCCCTTTTTTCTTTCCCTCTTCAGAAAAAGCATAACAAAAGACCAAATAATCATCAACTGTTTG…	A/T
Cla97Chr02	27858602	T	T	A	T	35|35	T	20|20	T	34|34	A	29|29	A	33|33	A	24|24	Intergenic								TTGAATTGTACTTTTCATTTTTTTTTTTTTTTTGTTTCAAATTGAAGAAAATTAAAGATAGAAATTTGAGAGATTTTGGAATGTATGGGCTGTGAATTGGTGGAATGATTTGAATTGAGTTAATGTATTTAAAGAGAAGAAGAAGAAGAAGTTTGGTACATGAAGAGATGGAGGGATATAATATAAAATTAAAATTGCTTTTGCTTTTAATTTGTCAGCTCCGAGTCATCTCTGCCTCATCACCAACTACAAGGACAAAGGAGGCCATGCATGTTTGATATATTAAGGATTTCCCTTTTT[T]CTTTCCCTCTTCAGAAAAAGCATAACAAAAGACCAAATAATCATCAACTGTTTGTGACCATATATATTTCACAAAGGTTGATCTGTTCCATTTTTT…	T/A
Cla97Chr02	27859310	G	G	A	G	37|37	G	35|35	G	33|33	A	29|29	A	26|26	A	36|36	Intergenic								TAGAAGAGTGTTTTAAGAGAAACTCGTCTATATAAATCAATCCATGATTTTTATTAATAAAGTTAGGAACAAAATAGTGAACTATTAGGGATGTTTTCAAAAATAGGAAAACTATTGAAAATAATTACAAATATAGCAAAATTTTACTTTCTATATGTGATAGACCGTGATAGACCCAGATAGACATCTATCACTTTCCCATATAGATACGGATAGATGTTTATCTAGGTCTATCGTGGTCTATCACAAATAGAAAGTAAAATTTTACTCTTCTAACCAATTATAAAGGGTTGAATTACT[G]TTGATTAGTTAATTCCGTGGACACATAAATATATCTATAGTGCGAAAAGTGCAACTGTAAGTCTTTAGTTGAGTGACCTACAATTAATGATTATTG…	G/A
Cla97Chr02	27859742	C	C	T	C	26|26	C	31|31	C	23|23	T	18|18	T	41|41	T	33|33	Intergenic								TATCATTGGAGCTTCTAACTATAAGTCCATAAGGTCCCTTGCTAGCTCATTAAGGATTTGTATAGGAATCAAACATTTTGGTTAATTTGAAATTATCAAATTAATGAGGGAGTTAATTGTATGTGATACAATTAGTATAATATATATAGATACATTATAATATAAAGTTTATTTTAAATAAGATTCAAAATTTATACTTTATGTTATACGAGAGATGAATATTTAAATAATATTTAAATATTAATTATATGAATGATATTCATATAAAAACTATAGGTTAAAATTAATATGAATGAGATT[C]ATATTAAAACTATAGATTAATGTGAGAGAATGTTATTTAAATATGATTCAAATTTAAATTAAATATGAGCTATTTAATTAATTAATTAATTAATTT…	C/T
Cla97Chr02	27860267	C	C	T	C	36|36	C	27|27	C	34|34	T	26|26	T	28|28	T	27|27	Intergenic								AAAGAATAGGAGAAGAGGAGGGAGTTATAGAAGATACAAGTTACAGAAAAGTTCTGTAAAAACACTCTCTCCAATTCTCTCTACTTCTCAAAAAGAATTCTCCCTTGTCAAAAGATATAGAGAGCCCACAAAACTCCTCTTTGATTCTTCCTAGAGAATAGCAAGGTAATTTTGTGGTGATGTTCTAAAAGAAGAATTATCATATTCGTTGGAGAAAGTTTCACTGGTTCATGATTTGTAGAGTATGAATTTCACATTGAAGACAGTTTTCAAAGGTAGAAAAACTTCTTCCTCTTAACT[C]TTCTCAAATTACATGCTAATTGTTAGCTATTTATCTATGTGTTTGTTCTTTCTCAAAACAATTTAATGGCACATGGTTATCCTTCATTTCCGCTGG…	C/T
Cla97Chr02	27861020	T	T	C	T	27|27	T	19|19	T	26|26	C	29|29	C	41|41	C	24|24	Intergenic								GAGACTGATTTTTTAATCACTTTTTCTGAGGTGGTTTGTTTGCTTTGTGATGGCAACACACATTTTTCTAAGTAAAGATTGGCCAAAAAAGAGAAACCAATGAGTCAATTCAACGACCAAATCACATGTTGTTAAATCTCCACGTCATCATTCAAAATTATTTTAAATTTTATGTATTTAAGTTAGGATTTATTTTCTAAAAAAAAAAACAAAATATATATCATTGTTATACCTCTTTCTTTTCTTTTACATTTTGTGTCATCTATGAATCATGCAATTACTTTATGTTATTACACACTC[T]TGAGATGATAAAAATGTTGGGTTTTCTTTTTTTTGTCTTTTTTTGTCATCTATGGATGATGTAACTTTGTACCATTTACCCACTCCTTGAGAGAAT…	T/C
Cla97Chr02	27862670	G	G	A	G	39|39	G	33|33	G	27|27	A	29|29	A	34|34	A	31|31	Intergenic								TTTCATACATGTGTTTGGTAGCAGAATTCAGAAATTATTTCTAATTTAAACAATTGCAAACTAATTGTAGTTACCCACTAAATATCATTTGATGATAAACTATTATCAATTTTTTGTATGAACATGGTTTTATGTTTAAAAAATTGTATAATTATTATTTTGTAATATTATATAATTATGGGATAAATTGAAATTGTTGTCCCTATGGTTTGGAATAAGTTAAAATTTAGGTCTTGGGGTTTATAATTAGAATATAACTCCTATGGTTTGATAAAAGTTTCATAAATAATCCATATGGCA[G]GGATTATTTAAGAGGACTTAACAAACCATAGGGACAATATATCAAGTTATATAAAATCATAGGAACTAAATTCTAAATTCTAAAATCATAGGAACT…	G/A
Cla97Chr02	27862685	G	G	A	G	38|38	G	29|29	G	27|27	A	31|31	A	33|33	A	28|28	Intergenic								TGGTAGCAGAATTCAGAAATTATTTCTAATTTAAACAATTGCAAACTAATTGTAGTTACCCACTAAATATCATTTGATGATAAACTATTATCAATTTTTTGTATGAACATGGTTTTATGTTTAAAAAATTGTATAATTATTATTTTGTAATATTATATAATTATGGGATAAATTGAAATTGTTGTCCCTATGGTTTGGAATAAGTTAAAATTTAGGTCTTGGGGTTTATAATTAGAATATAACTCCTATGGTTTGATAAAAGTTTCATAAATAATCCATATGGCAGGGATTATTTAAGAG[G]ACTTAACAAACCATAGGGACAATATATCAAGTTATATAAAATCATAGGAACTAAATTCTAAATTCTAAAATCATAGGAACTAAATTCTAAATTATA…	G/A
Cla97Chr02	27863089	G	G	A	G	26|26	G	32|32	G	28|28	A	25|25	A	44|44	A	20|20	Intergenic								CCAAACTATAGGAACCAAATTTGGAATTTAACCTAATTTATAATAATTATATATTACATATTTTTATTAAAAATTTTGAATTAAGTTTATAACATGACATATTATATTTCTAAATGTTTTTATCTTTATTTAATATAATTTTGCATTTTTAATTTTAAAATTCAAAATTTGGATACAATGAAAACATAAAAATGTTGTTTTTAGAATATACACGGTTTGAATCACAGAATCTGAAAACAGTTTTCAGAAACAAAATTCGGGTTGTCTGCCATACACATATTCGTTGAATTCAATGAATTT[G]AAAATTCAGTGTTTGGTATGGGACTCTTGTTTTGAACCTATCAAACAGTGTTCTTGGGCAGGTAATTGATCAAGACACAGCTTTTAAAATGTGGAC…	G/A
Cla97Chr02	27863482	C	C	T	C	26|26	C	30|30	C	19|19	T	30|30	T	37|37	T	32|32	Intergenic								GGACAAAGTTGAATGAACTCTATGAATCAAAAGATCTTCCTAGCAAAATGTTTTTAAGAGAAAGATTTTTTACATTTAAGATGAATCAATCCAAGACCTTGGCAGAGAACTTAGATGAGTTCAAAAACATCACAGCAGGACTTGAAACTCAAGGTGAAAATATAGGGGTAGACAATGAAGCCCTTTGTACTACTTAATTCTCTCCCTAAAGGAGTTTTAGGAGAAATGGGTGTTGATTGATTTTATGTGGTTGCAGTTAACATGATAAAGGCAGCATATTATATTATCAAATTTCAAATT[C]CCATGCCATGCAAGTTATTGAGCTGTATTAATGATGTTTTCAAACTTCCTGAACCTAGTCTATCTCTTATCTGAATTTGTTATTTAATCTGGTTTC…	C/T
Cla97Chr02	27863660	C	C	A	C	22|22	C	22|22	C	26|26	A	30|30	A	44|44	A	18|18	Intergenic								AGCCCTTTGTACTACTTAATTCTCTCCCTAAAGGAGTTTTAGGAGAAATGGGTGTTGATTGATTTTATGTGGTTGCAGTTAACATGATAAAGGCAGCATATTATATTATCAAATTTCAAATTCCCATGCCATGCAAGTTATTGAGCTGTATTAATGATGTTTTCAAACTTCCTGAACCTAGTCTATCTCTTATCTGAATTTGTTATTTAATCTGGTTTCTAAATCAAATTTTGTGTTTATTAGATTCCTAAACAAACTTTAAAGTTGCCGAAATAGATCTTTTTTAAATTTTAATTGATA[C]AACTCTTATAATTGTTTGACGTGATATTTGCCCTTTATGGTATGTTTTTCCAAAGGGAATGAAAAGGAAAGATGGTCAAATTCCCACGTTCTTACC…	C/A
Cla97Chr02	27863711	C	C	T	C	27|27	C	18|18	C	26|26	T	21|21	T	42|42	T	22|22	Intergenic								GTGTTGATTGATTTTATGTGGTTGCAGTTAACATGATAAAGGCAGCATATTATATTATCAAATTTCAAATTCCCATGCCATGCAAGTTATTGAGCTGTATTAATGATGTTTTCAAACTTCCTGAACCTAGTCTATCTCTTATCTGAATTTGTTATTTAATCTGGTTTCTAAATCAAATTTTGTGTTTATTAGATTCCTAAACAAACTTTAAAGTTGCCGAAATAGATCTTTTTTAAATTTTAATTGATACAACTCTTATAATTGTTTGACGTGATATTTGCCCTTTATGGTATGTTTTTC[C]AAAGGGAATGAAAAGGAAAGATGGTCAAATTCCCACGTTCTTACCACAAAGAATATCTTGTGTTTGTATGAGATCATATGGGACATAAAGAGCTGG…	C/T
Cla97Chr02	27863889	C	C	T	C	24|24	C	31|31	C	26|26	T	29|29	T	37|37	T	27|27	Intergenic								TTTGTGTTTATTAGATTCCTAAACAAACTTTAAAGTTGCCGAAATAGATCTTTTTTAAATTTTAATTGATACAACTCTTATAATTGTTTGACGTGATATTTGCCCTTTATGGTATGTTTTTCCAAAGGGAATGAAAAGGAAAGATGGTCAAATTCCCACGTTCTTACCACAAAGAATATCTTGTGTTTGTATGAGATCATATGGGACATAAAGAGCTGGCTGGTTAGCTTTAGGATGCCACACAAGCACTTTTTTCCACCAAGATTAAATGAGCAAAAGCAAAAATAAAGAAACACATCA[C]ATGTAAAAAGTCATTATTTGAAATTGGTTTTCTTTTTCCTCCCTCTTTTTTCAGATCATATATATACTCACCTTAACCATCTCAAATTCTTCTACT…	C/T
Cla97Chr02	27864646	C	C	T	C	20|20	C	14|14	C	16|16	T	16|16	T	20|20	T	19|19	Cla97C02G039960	Cla97C02G039960.1:CDS,exon	CDS,exon	transcription factor DIVARICATA	IPR009057 (Homeodomain-like)	GO:0003677, GO:0005634, GO:0006351, GO:0006355	transcription factor srm1-like	NA	TTTGTAATCCTTATGAGCCCAATTAAAGAATTAAAGAATTAAAGAATTAAAGAATTAAAGAATTAAAGCATCATCATAATAAGTTGTATATTATTTAGCAAATGTCCTGTGAGACCAAACAATAGCACAAGAGCACTCTTCAGACAAGTTATGTCAAAACAGAACACATTACCTTACACCATAAGCTTGAGAGATTTAATATGTTATGGGGCTCATATTTACTGGTGGTCTAGTAACTAGTGAGCTGACTGCATATTCCATATGTGCTGGTGGAGGAGTATTAACTGGAGTGCCGACCGC[C]GAAACAAAGGGCCCTCCTATCGGCTGCCCAACGGTTGAAGCACCGTATATCCGGACACCAAACGATCCAGTAGGTGGTTGAGGAGGCTGTTTGGTT…	C/T	Synonymous
Cla97Chr02	27866012	G	G	A	G	30|30	G	27|27	G	27|27	A	32|32	A	24|24	A	25|25	Cla97C02G039960	Cla97C02G039960.1:Intron	Intron	transcription factor DIVARICATA	IPR009057 (Homeodomain-like)	GO:0003677, GO:0005634, GO:0006351, GO:0006355	transcription factor srm1-like	NA	AATTAAAAATCAAACTTTAATTGAGAAGAAAATAAAAGAATACAAGAGCATATGAAAAAAGAACTCACAAAAGAAGGGCCCCTCCCACAAAAGGAGGCAAGCTAAAGAAAGTGGAAGTCTCAATTATGGAGTTACTCGAAATGCTGCTAAAGTATCATATTCAAGAGTATAATACATCAATTATAATCTTCAATACCATCTTTGAATCCAACACTTTCTGTAGTCTCTATTTGTGGTGACATACGTCCTTTCTACAACTCATGATTAAGATATCACCACAATTGCCCTTGTGCATGCACC[G]AGTAGATATCAGTGTTCCAGCTTAGAATCACACCATCAGTCCAATGTTATTCTAATAAATCTCTTCTAATAAAACTGGTTCCATACAGATAACCAA…	G/A
Cla97Chr02	27866093	C	C	T	C	17|17	C	23|23	C	17|17	T	19|19	T	24|24	T	25|25	Cla97C02G039960	Cla97C02G039960.1:Intron	Intron	transcription factor DIVARICATA	IPR009057 (Homeodomain-like)	GO:0003677, GO:0005634, GO:0006351, GO:0006355	transcription factor srm1-like	NA	CTCCCACAAAAGGAGGCAAGCTAAAGAAAGTGGAAGTCTCAATTATGGAGTTACTCGAAATGCTGCTAAAGTATCATATTCAAGAGTATAATACATCAATTATAATCTTCAATACCATCTTTGAATCCAACACTTTCTGTAGTCTCTATTTGTGGTGACATACGTCCTTTCTACAACTCATGATTAAGATATCACCACAATTGCCCTTGTGCATGCACCGAGTAGATATCAGTGTTCCAGCTTAGAATCACACCATCAGTCCAATGTTATTCTAATAAATCTCTTCTAATAAAACTGGTT[C]CATACAGATAACCAAAGGGTTGATGATCAAAGGCGGAGAAGGTATCTCGGAACCACTTGTGATGTGCCCGAAAAATCCTCAGTGCCAGCTATTAAA…	C/T
Cla97Chr02	27867160	G	G	A	G	26|26	G	22|22	G	26|26	A	30|30	A	39|39	A	32|32	Cla97C02G039960	Cla97C02G039960.1:Intron	Intron	transcription factor DIVARICATA	IPR009057 (Homeodomain-like)	GO:0003677, GO:0005634, GO:0006351, GO:0006355	transcription factor srm1-like	NA	GACACAATGGCTTCCCATAATGATGTCAGTAAGCACTATAACAATGTCCAAAGAGGGAAACAGTTCTCATTTGTTGACTACAGAGAAATTAAGATTATAGCTATTAATCAGTTTGGATGACAAAAAGCTAATGCGCATCTGTATAAGGAAAGCCAGCCACAATTTAGAGCTTCGTACAGATTTACCAAAGTTTTTGACTAACTTTACAAAAGGCATGTAAAAAGAATAAATGGAATCAATAAATGGTGGTTCGTGATTCGAGATAACATCAACATATATAAGATAATGAAGCATGAGAGC[G]CTGACTTAACAGCATATTCAGGCATGTTATGTATAAAAGCAAAACAATGACTATTTCTTATTATTAATTAAGAAAAAGTTGAACTTACCTCACCTT…	G/A
Cla97Chr02	27868518	A	A	T	A	28|28	A	26|26	A	32|32	T	17|17	T	36|36	T	30|30	Cla97C02G039970	Cla97C02G039970.1:Intron	Intron	Unknown protein			NA	NA	AACTCAATTATCATCGTACCAGTTGACAAGAACAGCTTATACCAGTCCAAGCCATAAAATTCATATCTCTACAAAAATGATCTCTACTTTTATGAACCTAAAACAACAGCAGCCAAAAGCCAAAAGCCAGCTACCTCCTTATGCTTCTTCTACTGCTCAAACAGTAAAATCATTGCTTACATTTCATAGTGAGAGAAGATTTGGAATCAGTAGAAAGAGTAAAAGATGCAAAGTTGAGATGAAAAGCTTCAATCCCTTCAGAGCATAGATTCTAGGTATCAAAAAGAAAAGGAAAATGAA[A]CCCATGTGCTTTTACAACTTTCCAATTAAAAGAAGAGCCAAGTAAAACTAGACTAACAACTCTTTTAATGAAGAACAGTCGGAAATGTTATAGAAT…	A/T
Cla97Chr02	27869692	A	A	G	A	34|34	A	20|20	A	23|23	G	15|15	G	32|32	G	25|25	Intergenic								AGAGCCAAATTCTTCTCATATTGGCGTTCGTGATTTGAATTGATCTTGCCAATTTCATAAAAACAAGATTACAAAAAGAGGGTGTTGTTTGATTTTTTACTTTGCAAGCAAAAAATTATTCGGATTAAGAGAATTTCTGGTAGAAAATCAAGACGATTGGTTTTTGTTTCTTCAATATGTTTAGGAAAAATGGGACATTTTTTCTCCTAACAATTCTTAAAAATAATTTTTTAATATTTAAAAAAATCATAATATAAATTAAAATTTATATTTTTTTTAGCAACATTTTACTTTTATTTA[A]AACAAAAATTTAAATAAATAATCATGAGTAACCTGAGCCAATCTAACTCAAATGTTTCATGGTTGGATTGGGTTGGATTCATTTCTTAATGGTTAA…	A/G
Cla97Chr02	27869816	T	T	A	T	34|34	T	16|16	T	22|22	A	17|17	A	34|34	A	25|25	Intergenic								TTAAGAGAATTTCTGGTAGAAAATCAAGACGATTGGTTTTTGTTTCTTCAATATGTTTAGGAAAAATGGGACATTTTTTCTCCTAACAATTCTTAAAAATAATTTTTTAATATTTAAAAAAATCATAATATAAATTAAAATTTATATTTTTTTTAGCAACATTTTACTTTTATTTAAAACAAAAATTTAAATAAATAATCATGAGTAACCTGAGCCAATCTAACTCAAATGTTTCATGGTTGGATTGGGTTGGATTCATTTCTTAATGGTTAATTGGGTCAAAGTTACAACCAAACAATC[T]GGTTAGGTTTAAAAAATAGTTCAACCCAACCCACAAACACCCTAAAGATAATATAGATTTTAAAAGTTTTTTTTTCATTTTTTGAAATTTTATTTT…	T/A
Cla97Chr02	27869832	A	A	G	A	35|35	A	21|21	A	18|18	G	17|17	G	30|30	G	25|25	Intergenic								TAGAAAATCAAGACGATTGGTTTTTGTTTCTTCAATATGTTTAGGAAAAATGGGACATTTTTTCTCCTAACAATTCTTAAAAATAATTTTTTAATATTTAAAAAAATCATAATATAAATTAAAATTTATATTTTTTTTAGCAACATTTTACTTTTATTTAAAACAAAAATTTAAATAAATAATCATGAGTAACCTGAGCCAATCTAACTCAAATGTTTCATGGTTGGATTGGGTTGGATTCATTTCTTAATGGTTAATTGGGTCAAAGTTACAACCAAACAATCTGGTTAGGTTTAAAAA[A]TAGTTCAACCCAACCCACAAACACCCTAAAGATAATATAGATTTTAAAAGTTTTTTTTTCATTTTTTGAAATTTTATTTTGATTAGTCATAGTTCT…	A/G
Cla97Chr02	27869900	G	G	T	G	28|28	G	24|24	G	21|21	T	16|16	T	18|18	T	25|25	Intergenic								AACAATTCTTAAAAATAATTTTTTAATATTTAAAAAAATCATAATATAAATTAAAATTTATATTTTTTTTAGCAACATTTTACTTTTATTTAAAACAAAAATTTAAATAAATAATCATGAGTAACCTGAGCCAATCTAACTCAAATGTTTCATGGTTGGATTGGGTTGGATTCATTTCTTAATGGTTAATTGGGTCAAAGTTACAACCAAACAATCTGGTTAGGTTTAAAAAATAGTTCAACCCAACCCACAAACACCCTAAAGATAATATAGATTTTAAAAGTTTTTTTTTCATTTTTT[G]AAATTTTATTTTGATTAGTCATAGTTCTACTTCCTTCCTAGATTTCAAGTTAAAATTTTACTTTTGAGTTAGTTTAGATATGGTCTTTAAATTTCA…	G/T
Cla97Chr02	27869938	C	C	A	C	21|21	C	23|23	C	24|24	A	16|16	A	19|19	A	27|27	Intergenic								TCATAATATAAATTAAAATTTATATTTTTTTTAGCAACATTTTACTTTTATTTAAAACAAAAATTTAAATAAATAATCATGAGTAACCTGAGCCAATCTAACTCAAATGTTTCATGGTTGGATTGGGTTGGATTCATTTCTTAATGGTTAATTGGGTCAAAGTTACAACCAAACAATCTGGTTAGGTTTAAAAAATAGTTCAACCCAACCCACAAACACCCTAAAGATAATATAGATTTTAAAAGTTTTTTTTTCATTTTTTGAAATTTTATTTTGATTAGTCATAGTTCTACTTCCTTC[C]TAGATTTCAAGTTAAAATTTTACTTTTGAGTTAGTTTAGATATGGTCTTTAAATTTCAAAATGCTATTACTTAGTGCTTTGTTTTTAATCGATCAA…	C/A
Cla97Chr02	27870143	G	G	C	G	35|35	G	31|31	G	33|33	C	22|22	C	38|38	C	22|22	Intergenic								CAACCCACAAACACCCTAAAGATAATATAGATTTTAAAAGTTTTTTTTTCATTTTTTGAAATTTTATTTTGATTAGTCATAGTTCTACTTCCTTCCTAGATTTCAAGTTAAAATTTTACTTTTGAGTTAGTTTAGATATGGTCTTTAAATTTCAAAATGCTATTACTTAGTGCTTTGTTTTTAATCGATCAAATTTATAATAACTAGTAATGATTCGGGTGCGATACACATGTGTTATGAATTTAATAGTTTATTATTTTATTTTTTATTTTCTAAAGATTTAGTGTAAATGTGAGAATT[G]ATTCATATTTATTAATTGTAAATCATGTAGATTAATTGTAAAGCAAAAATATGAAGGACCACTTTTATTGTTCAAACGTCCCTGAACAAACACCTA…	G/C
Cla97Chr02	27871127	C	C	T	C	23|23	C	33|33	C	16|16	T	25|25	T	24|24	T	31|31	Intergenic								CGAACTAATTCTAATACTATTTAAATTTTAATAATGGACAAAAATACCGTATTACCAAATCTTAAAATTATGGTGTATTTTAAAGAAAAATCTAATCTGTAACAATATCTAATAAACTCAACTACTCAAAATCTTGTAGATTTGGAATTTGGATATACATTTATTGTGAAGCAAATAAAAACAAATTATTTAAACAAATAGCATATCAAAACTAACTTTAGTTATTCAAAATAGTTATCAAGTCTAATGAGCTCTGTGGGAAATTGCTATTAAGAATGATAATTAAAAAAAAAAATTAAT[C]TGTTGTAAAATTGAGGAGCAAAATGACTGAAAAACAGGAACTCAAAAATTAAAAAATTATAATATTAAAATAATAAAATAATAAAATAAAGATAAT…	C/T
Cla97Chr02	27871290	C	C	T	C	29|29	C	28|28	C	14|14	T	15|15	T	22|22	T	31|31	Intergenic								TTGTGAAGCAAATAAAAACAAATTATTTAAACAAATAGCATATCAAAACTAACTTTAGTTATTCAAAATAGTTATCAAGTCTAATGAGCTCTGTGGGAAATTGCTATTAAGAATGATAATTAAAAAAAAAAATTAATCTGTTGTAAAATTGAGGAGCAAAATGACTGAAAAACAGGAACTCAAAAATTAAAAAATTATAATATTAAAATAATAAAATAATAAAATAAAGATAATAATTAAAATAAACAAAAAATTGAGATTTTATGAAAAATAAAATATCTCAAATTTCTCCAATCCCCT[C]TCACTTATTTTCTCTCTAGTGTGTCATTCAATATGCACCAAAAGCTTGTGGTGGAACTTCATCGCCATGGCCATTAAGGATGTGTACTTCGGAGAC…	C/T
Cla97Chr02	27871309	G	G	A	G	28|28	G	30|30	G	15|15	A	16|16	A	26|26	A	32|32	Intergenic								AAATTATTTAAACAAATAGCATATCAAAACTAACTTTAGTTATTCAAAATAGTTATCAAGTCTAATGAGCTCTGTGGGAAATTGCTATTAAGAATGATAATTAAAAAAAAAAATTAATCTGTTGTAAAATTGAGGAGCAAAATGACTGAAAAACAGGAACTCAAAAATTAAAAAATTATAATATTAAAATAATAAAATAATAAAATAAAGATAATAATTAAAATAAACAAAAAATTGAGATTTTATGAAAAATAAAATATCTCAAATTTCTCCAATCCCCTCTCACTTATTTTCTCTCTA[G]TGTGTCATTCAATATGCACCAAAAGCTTGTGGTGGAACTTCATCGCCATGGCCATTAAGGATGTGTACTTCGGAGACACATGGCCTTTAGCACTAA…	G/A
Cla97Chr02	27871364	T	T	C	T	26|26	T	24|24	T	14|14	C	15|15	C	18|18	C	34|34	Intergenic								TCAAGTCTAATGAGCTCTGTGGGAAATTGCTATTAAGAATGATAATTAAAAAAAAAAATTAATCTGTTGTAAAATTGAGGAGCAAAATGACTGAAAAACAGGAACTCAAAAATTAAAAAATTATAATATTAAAATAATAAAATAATAAAATAAAGATAATAATTAAAATAAACAAAAAATTGAGATTTTATGAAAAATAAAATATCTCAAATTTCTCCAATCCCCTCTCACTTATTTTCTCTCTAGTGTGTCATTCAATATGCACCAAAAGCTTGTGGTGGAACTTCATCGCCATGGCCA[T]TAAGGATGTGTACTTCGGAGACACATGGCCTTTAGCACTAAGCTTGGCTGCATATTTAACATCTATTTACACCTAATATTTATAATAAAACCCAAA…	T/C
Cla97Chr02	27871512	A	A	G	A	26|26	A	23|23	A	14|14	G	23|23	G	31|31	G	25|25	Intergenic								AATAAAGATAATAATTAAAATAAACAAAAAATTGAGATTTTATGAAAAATAAAATATCTCAAATTTCTCCAATCCCCTCTCACTTATTTTCTCTCTAGTGTGTCATTCAATATGCACCAAAAGCTTGTGGTGGAACTTCATCGCCATGGCCATTAAGGATGTGTACTTCGGAGACACATGGCCTTTAGCACTAAGCTTGGCTGCATATTTAACATCTATTTACACCTAATATTTATAATAAAACCCAAATATTTACAAATATTATGGTTTTATAAGTTTTTAGTTTTAAGTTTTTTTTTA[A]TAAAAAAACTTAAAATTCTCCTAAAAATGCGTAAAATTTGGAACCAAATTGACAAGATATGGGTTTTCCATAAATTTTAAGTTTTTTTTTTTTTTT…	A/G
Cla97Chr02	27871784	G	G	A	G	34|34	G	27|27	G	30|30	A	16|16	A	29|29	A	20|20	Intergenic								TAAGTTTTTAGTTTTAAGTTTTTTTTTAATAAAAAAACTTAAAATTCTCCTAAAAATGCGTAAAATTTGGAACCAAATTGACAAGATATGGGTTTTCCATAAATTTTAAGTTTTTTTTTTTTTTTTTTTAAAAAAAAATCTAAAACATAAGAATAGTAATTAAAAAAAAAACTTATAAATTACTAGATAATAAATTTCCCTTAAAATTTGAAACCAATTTTCTCTTTTATATTTTTATGCTCTATGATTTCTGGTTCAGTGTTTACTTTGAGACTTGGTTTCCTTATATTTTGAGCAACA[G]CCTCTTTTCATTGAGAGAATGTTTCATTTTGTCTTCAAAGATATGATGGTTTCATTCATTCAATATGAGCCAAAAGAAGGCTTTGATGATGAAGGT…	G/A
Cla97Chr02	27872737	A	A	G	A	32|32	A	26|26	A	36|36	G	40|40	G	40|40	G	28|28	Intergenic								TTTATTAATGCGGACAAAAGCTTACAAAGTATCTTCAAATTATTTTTATTTACCCATTTTACTGATATTTAAATTATTCTTAATTCAATAATCTTACAAAGATGATATAAAGTCTTTGACATGAATTCACATTGGTTGGTAGTATCAGAAGAAAGATGATCCAAAGTCAAAATAGAGCCACTACTACAAAATTAGAATCTCATAACATTTAAAAATTGTCATAATTAAAATTTGTGACACATATTTTGCGTCATTGTATCACTTGTAAAGGTATGAGTATTAATAATAGTTTTAAAAAAT[A]TCCTAATTGAACTTTTAATGACGATAAATAATTGTCAACAATGCACAATTACTAACAATTATAAACCGTTGCTACCAAGTTTACTATGATAACTTA…	A/G
Cla97Chr02	27872945	A	A	T	A	37|37	A	21|21	A	23|23	T	30|30	T	38|38	T	30|30	Intergenic								TTAAAAATTGTCATAATTAAAATTTGTGACACATATTTTGCGTCATTGTATCACTTGTAAAGGTATGAGTATTAATAATAGTTTTAAAAAATATCCTAATTGAACTTTTAATGACGATAAATAATTGTCAACAATGCACAATTACTAACAATTATAAACCGTTGCTACCAAGTTTACTATGATAACTTATGATTGTCATTAATTGATTCAAAATTAGCTTATTATTGTAGCGTTATGAGTATTAACGACAGTTATAAAATGTCAAAAAAGAATATACATTGACATTTTATTATGGTAAAA[A]ATATATGAACCATGACACTTTTATTATCAAGAATATGTGAGCCATGACAAATACTTTATGCCGAAAAATATTCTAGCATAAAACATTTTGGAATTT…	A/T
Cla97Chr02	27873549	T	T	A	T	38|38	T	30|30	T	25|25	A	30|30	A	39|39	A	32|32	Intergenic								TGTTTTTTTTTTTTTAAAAAAAAACTAAATATAAGGATTCTATTAATGTTCCCAAAGACATATACAAGCAAACTAATAACCAAACTTTGATAAAATTTTTTTACAAAGAAACTAAATACAACAAGTTTTGTAACTAACCAAATGTCAATCATATGAAATGCAACTCTATTTTCATTAAATCTCTTAGGCTCCGTTTTGTAACCATTTCGTTTTTTATTTTTATTTTTGAAAATTAAGTTTATAAACACTACTTCCACCTTCAAATTTATTAATTTGTTATCTATTTTTTACCAATGGTTT[T]AAAAACCAAACCAAAATTTAAAACTAAAAAAATAGCTTTTAAAAAAGAAAATTATTATAAATAGAAAAACTATTAAACTATTTACAAATATTGAAA…	T/A
Cla97Chr02	27873670	C	C	G	C	39|39	C	41|41	C	36|36	G	25|25	G	25|25	G	24|24	Intergenic								CAAGTTTTGTAACTAACCAAATGTCAATCATATGAAATGCAACTCTATTTTCATTAAATCTCTTAGGCTCCGTTTTGTAACCATTTCGTTTTTTATTTTTATTTTTGAAAATTAAGTTTATAAACACTACTTCCACCTTCAAATTTATTAATTTGTTATCTATTTTTTACCAATGGTTTTAAAAACCAAACCAAAATTTAAAACTAAAAAAATAGCTTTTAAAAAAGAAAATTATTATAAATAGAAAAACTATTAAACTATTTACAAATATTGAAAAATTTTATTGTCTGTTAGTAGAAG[C]CTATCACAATCTATCTTTGTCTGTCCTTGATAGACAATCAAATTTTTGTATATTTGTAAATAATTTGACTCATTTTACTATATTTGAAAACAACCT…	C/G
Cla97Chr02	27874435	A	A	G	A	29|29	A	11|11	A	25|26	G	21|21	G	29|29	G	24|24	Intergenic								CGGATCTACACTACTCGGGGCGGCGAGCAACACATCTGTTTTGACCTATAAACGGACAGATCTGTGCGGCGGCACGGAACTTTCATATCTGGACGAGATCTGATCTGGGCAGATCTGGACGGTCGTGACAGGTGGTGAGCGGTTCTGCGAACGGACAGTACTACTCCTCCGGATCGGACGTCAGACGGGACTGATTTGGACGGCAGTGGCGTGTATCTGGTCGACGGCTTGAACTGGTCAAGGACTGATTTGAACGGCAGTGGCGTGGATTTGGTCGACGGCGGTACTGATTTGGACGGC[A]GACGGCAAGAGCTAAACCCTAACTTTGTATGGTTCTATACCATATTAATCTTTATTGTATTTTGTATATTGTGTTGATTACAACGATAATACATGG…	A/G
Cla97Chr02	27875733	C	C	A	C	26|26	C	23|23	C	18|18	A	15|15	A	16|16	A	21|21	Cla97C02G039980	Cla97C02G039980.1:Intron	Intron	Transmembrane protein, putative		GO:0016020, GO:0016021	uncharacterized protein loc109351337	NA	ACTTTTATTGATAAAATTGTTAAATTTTCGAACTTAAAGTTCTGATACAGGTTGATATGCATGTATTAGTAATTGTGAAATCTGAGGGAGTTGTTGCCATACCATCGGTACAGGAAAGGGAGTCGATGATCTTCAATATAGGTATCTCGTGTTTTTTCCCACTAGCATGTGGCTAGGCTTCATATATGTTCTAGCTTCAAATCATTGTTATTCTGACTGACTTGTTAAATAATTGCTATCTTTTTTTTTTCTTATTCTTTTTGTTCCCCTTTTAAATTTAGGCATGCATGGGTAGGATGA[C]AACTTTAGATCAACTAAAATTTTTTAATCGGATCATTGTTGGTATGATGAATTCTAGGGCATTAGCTAGTAATGCTTTTGTTGTCAATTAAAAAGT…	C/A
Cla97Chr02	27876585	G	G	A	G	29|29	G	34|34	G	29|29	A	21|21	A	43|43	A	29|29	Intergenic								CATCATCCCATCTCTTTTACCGTCATGGCTGCTACAGACCAACCAAACCCAAGGACCAGGCAATCACCATGCATCCAAGAGTTCTTAAATTGGTTAGCTTAAGATCTTGTGCAACAGCTCTACGGCTATAAGATTGGAGAAGTTATTGTACAGTGTTAAACTATTTGCCTGCTCGAACTTACTCGAACTAACTGTTTTTATCTCACAAGAATTTTCTTAGAATGGACCTTGAGAAGGAAAATTTGTAAGCTTTTGGTCCATTATCAAGATTTTGGTTCTCCTTTCTTCATTTTCAATAAA[G]CAAATTACAAATTTTATTGATTATTTTTGTTTTAGTTGAGTTCAACATTACGTAGATATGTAGGGTGGAAGTTTCATACGTCACTTTTTGATTGAG…	G/A
Cla97Chr02	27876838	G	G	T	G	29|29	G	31|31	G	28|28	T	21|21	T	26|26	T	32|32	Intergenic								TGGTCCATTATCAAGATTTTGGTTCTCCTTTCTTCATTTTCAATAAAGCAAATTACAAATTTTATTGATTATTTTTGTTTTAGTTGAGTTCAACATTACGTAGATATGTAGGGTGGAAGTTTCATACGTCACTTTTTGATTGAGGGTATATATTCAAAATGGTGAGAAGCTTGTTCATTAGTTGAATTTAGTTTCTATTAGATATAAAGCACCAAAAAGATTTAGAACCATAAAAGAAAGAGGAGGAACAAACCATCATGGGTGGATTCAATCCATGGTGTCTATCTATTTGAGATTTAA[G]ATCCTAAGAGTTTATTTGACACCTAAATGTTATAGGGTCAGGCAAGTTCTGTGAAAATTAGTTGAAAAAAAGAGGAGGAACTTATAGATTTGTTTT…	G/T
Cla97Chr02	27877342	T	T	C	T	37|37	T	23|23	T	23|23	C	22|22	C	37|37	C	30|30	Intergenic								CTTCACGTCTTGTACATACAAATTGTTTCTCAAATTTTATATTTACCATTCATATCTTATGCCTATCGTTTGATTATTTTAGGTTAAAATATCATTTTTAGTATTAAATTTATGTCGACATGTTGATATTTCTATCAATATTTTCACATTTTTATAGGTTCTACATCAACATAAGAGGGGAGTCAATATTTTAATTGTATCGTAGAAAAATTCGCGAAACATAAAAAAAGTAATTAACAAAATGTCACTATTGTAAATATAATATAAATAAGATACATCTTAACTGGTTAAAAAAAATTA[T]AAAATGTTTATTTACTAATTTGAATTTATTTTTGGAATTTTTTTGTTTTTATTCTTCCAAACATATCCATGGAAATCGATATTTCCATCGAAAATT…	T/C
Cla97Chr02	27878115	C	C	T	C	14|14	C	15|15	C	20|20	T	13|13	T	19|19	T	18|18	Intergenic								AAATATTTTAGGGCTATTTTCAAATATAGCAAAATTTCACAGTCTATCGCAGAAATACAGTGTATTTTCACTAGTTTTGCCATTTAAGATCATTTACCAATATTTTAAGCAATTTTGCAATTAAAACAATTACCATTAATTTTTTTAAGATTTATTAAAAGTATATAGACTAAAATTGAACATTATAAAGATAAAGATAGAATGAAAGCCAAAATATATCAATATTTTAACCATTATTTATTTATCCTTTTAACGTTAGAAAATTGATATTTTTTTAGTAGTAGGATTCAAACCACGAAC[C]TCTTAGTTTCTAAGATACTCGAATGTCAATTGAACCATACTAGATTTCGCAAAGACTGAATTTTCATTATAACAAAACTTGCTATTGTTTTTATTA…	C/T
Cla97Chr02	27878529	C	C	T	C	30|30	C	29|29	C	15|15	T	25|25	T	21|21	T	24|24	Intergenic								TTATTTTGTTACTAAACTTTAAAATGCATTTAATACATCTTTAAATTTTTAATTTTATGTCCAATAAGTCCCTAATATTTTATTTTGTGTGATCATTACCTAATTAATACGTTATGAAATTTACAAAATTGAAAGTTTTAAAAAGTTAAACACTTCCTTTTTAAAGTTTAAGGACTAGAATTTTAAAATTTTTAAACAAATTAATATGTTTATTATTTATATTATATTACATTTTGTTACTTTTTTTAGTACAACAATTAGAGGTCGAGGATTTGAATGTTATGCCAACTAAGCTCGCTT[C]GGCTAGATTTTGTTACTTATTTTGCTAACTTAATTGATTTTTTTGACAATATTATAGAAATGTCACTCTTCGAAAATGTGAAAACATCAGGATGTC…	C/T
Cla97Chr05	27249436	C	T	C	T	27|27	T	24|24	T	29|29	C	27|27	C	21|21	C	29|29	Intergenic								AGAGGAAAAATCAACATGGGAGTGAGAGAGTGAGAGAGAAGAAATAGGGAAGAAAAATAAATGTAATTAATGTGTAAAAATGGGAAGAAATAGAGGAAGAGAAGAAGGATGAGCCGGCAAATCGGCAATGGCATTACTTATTGAAATTACGGATTAGTCCACTTGTTCGGTGTGACTGAATGCCACAACGATGACTCTTTCAAGTTCTCTACCTTCATTATTTATTTTATTTTAAGAAAATTATTATAAATTAAAAAAATATCAAACTAAATTTCACTCTTTATCATACTTATATTCGCA[C]GAGTCGTTTTGCTATATTTGAAAACAATATTTTATTTTATTTATTATTATTATTTCAAGGAGTTTGTTTAATTTTCGTCTTAGTATTTTATTTATC…	C/T
Cla97Chr05	27249438	A	T	A	T	27|27	T	24|24	T	28|28	A	27|27	A	21|21	A	29|29	Intergenic								AGGAAAAATCAACATGGGAGTGAGAGAGTGAGAGAGAAGAAATAGGGAAGAAAAATAAATGTAATTAATGTGTAAAAATGGGAAGAAATAGAGGAAGAGAAGAAGGATGAGCCGGCAAATCGGCAATGGCATTACTTATTGAAATTACGGATTAGTCCACTTGTTCGGTGTGACTGAATGCCACAACGATGACTCTTTCAAGTTCTCTACCTTCATTATTTATTTTATTTTAAGAAAATTATTATAAATTAAAAAAATATCAAACTAAATTTCACTCTTTATCATACTTATATTCGCACG[A]GTCGTTTTGCTATATTTGAAAACAATATTTTATTTTATTTATTATTATTATTTCAAGGAGTTTGTTTAATTTTCGTCTTAGTATTTTATTTATCTA…	A/T
Cla97Chr05	27249497	A	G	A	G	31|31	G	31|31	G	31|31	A	27|27	A	25|25	A	28|28	Intergenic								TGTAATTAATGTGTAAAAATGGGAAGAAATAGAGGAAGAGAAGAAGGATGAGCCGGCAAATCGGCAATGGCATTACTTATTGAAATTACGGATTAGTCCACTTGTTCGGTGTGACTGAATGCCACAACGATGACTCTTTCAAGTTCTCTACCTTCATTATTTATTTTATTTTAAGAAAATTATTATAAATTAAAAAAATATCAAACTAAATTTCACTCTTTATCATACTTATATTCGCACGAGTCGTTTTGCTATATTTGAAAACAATATTTTATTTTATTTATTATTATTATTTCAAGG[A]GTTTGTTTAATTTTCGTCTTAGTATTTTATTTATCTAATTTTAGTCTTTATAGTTTCAATAAATCTTAAATTTAGTCACTCAAAGTTAAATTTCTT…	A/G
Cla97Chr09	18294818	A	A	G	A	33|33	A	34|34	A	33|33	G	34|34	G	27|27	G	23|23	Intergenic								TTTCCCCCAATCAAAATGTCTTAGATATTGTCACATCATTCTATGTCATAGTTACATGTTTCAAACCACCTGTTTCAGGTCTCAATTCTCCTATAATATTTGAATTTATTTATGCTATAAGGATAGTTTTGAAACATTTATAAAAGGTCAAGATTAATATTGCAACTGTTGAGAAAAATGAGATACATTTTTTTAAAAACAAATAACAAAGTAAAGGATAACTTTTATGATTTAATAGTGTTAGATGATATATTATTAAATTTACTTTCACCCCTTAGCATAAGCTTTGAATTAATCAAT[A]ATTTAAAGATCATATAAGAGTAGGTTCTAAGAGATTTTGAGTTTTCGAGTAAATCGACGTTTAAGGAACCCTTGACAAGGATGTTTGAAATGTTAA…	A/G
Cla97Chr09	18296095	T	T	C	T	38|38	T	32|32	T	21|21	C	31|31	C	31|31	C	34|34	Intergenic								GGTGTGTGACATGTGTGAGAAATTTGGAGGTTGGATGTATGCATAATATTAAATTTTTTTTGTAGACATGTCAATATTTCAATTAATATGTATTTCTAGGTTTTCATGAATTTAACATCGATATAAATAGTGAATCGATATTTCTATTATATTGTAGAAAAATCCACGAAGCATAACAAATAAATAACGAAATGCCACTAATGTAACTATAATATAAATAGAGCAATGTTAACTTGTTTAAAAATTATAAAATTTTTATTTGCTTATTTAAATTTGTCTTTTGAATTTTTATAATTTTTT[T]GAAAAATCCATCAATATCGACATTTTTATTGATATTTCCATCAACATTTCCATAAAATTAAGACTTCGATATGTCGATTAACATCAACATACCAAT…	T/C
Cla97Chr09	18296633	T	T	A	T	27|27	T	31|31	T	26|26	A	23|23	A	48|48	A	27|27	Intergenic								AATGGATTAATTTTGATCGCGTTTATCTAAAATTATGAATTTGTGACATTTTACTGTTACTGTAATCGTTACCACTATTGTTTAACCCTAACAATAACAGTAAAGGTAAAGGTAACAATGAATGTGACATATTCATAATTTTTTCATATTGTTACATTAATAATATTTGTAATGATTGTTGGGTTTTATGTTCTAAAACTCGTGGTTTGTAAATGATAACCATATTCCATTTTCAATAAAGTTGATATTGAAGTTTATTAAGTATAAATGATATTGAATTTGTAAGTTACATATAAATCT[T]AATCCAATAAACTAAGAACCCTTGGCTATAGCTTGAATACTTAGACTTTATGTGTAGACATAAAAAGAGATCAAGTTTAAGTAATAGCCAAAACGG…	T/A
Cla97Chr09	18296763	T	T	C	T	26|26	T	32|32	T	23|23	C	24|24	C	37|37	C	26|26	Intergenic								ATTCATAATTTTTTCATATTGTTACATTAATAATATTTGTAATGATTGTTGGGTTTTATGTTCTAAAACTCGTGGTTTGTAAATGATAACCATATTCCATTTTCAATAAAGTTGATATTGAAGTTTATTAAGTATAAATGATATTGAATTTGTAAGTTACATATAAATCTTAATCCAATAAACTAAGAACCCTTGGCTATAGCTTGAATACTTAGACTTTATGTGTAGACATAAAAAGAGATCAAGTTTAAGTAATAGCCAAAACGGTCTATAGTACCTAATAAGACTGGGTATCTTATC[T]TGGAGACACTATGGATGCAACCTATTCTGTATTTGATACAAACGATGTGATCTTATATCGTTCATGTAAAGACATGAGAGTGGGGGCATCATATGT…	T/C
Cla97Chr09	18297233	A	A	G	A	31|31	A	17|17	A	17|17	G	15|15	G	22|22	G	19|19	Intergenic								TATTCAATAAGATGATATAGGTAACTCGATCTTAATCCCGAGCTAACTATGAACTCCTGTTTATTTGGGACTATCCTTTAATCTGCTGGGTGAGAGTGACCCGAGTTTGTCGACTCAATAAGCCTACCATTTTAGGGATAAGACCAGGTAGATAGCTAGGGTCATAGTTTTGTGAGATGAAATTCACTCTACCAAATTCAAGATTAGTAGAGAAATTGTTCCCTTAAAAACTTACTCCGGATCTTGGACAAGGGGCCCTACCCCCTCATTGGCCTGAGAGAGACTCAGTTTGGTGGTTGG[A]TCACAAACTAATTATTCATTAGAGGATCAGTGAGACTTAAGGAACAATATATAATTACAGGGGTAAAAATGATAATTTTGACCCAGCTGTAATTGT…	A/G
Cla97Chr09	18297500	A	A	G	A	25|25	A	29|29	A	30|30	G	27|27	G	29|29	G	27|27	Intergenic								ATTGGCCTGAGAGAGACTCAGTTTGGTGGTTGGATCACAAACTAATTATTCATTAGAGGATCAGTGAGACTTAAGGAACAATATATAATTACAGGGGTAAAAATGATAATTTTGACCCAGCTGTAATTGTGAACAACTTGTGAATGATTGACTTACTAATCATGATTATATTAAGTGGACAAATGATAATTTTGGCTATGGTGGAATGTCCTGGTAGTTAACGGGTGTTAATTAGCTAGGTTAAAGAGTTTAGCAGGTTAATTTTGAATCAATTGAGCTCATAATCTATAGCTCCATTAA[A]TCCCCTTGTTAGCTCATGGACTAAACCTTAGAACAGTGTGATGAGAGAATTTGAAAACGTTCAAATTTGGTTTAGGGAGTAAGTAATATGTTTTGC…	A/G
Cla97Chr09	18298007	T	T	C	T	35|35	T	34|34	T	27|27	C	30|30	C	37|37	C	29|29	Intergenic								TTAATTTAATATACCTAATTAAATTGTTTAATTAATCATTTAAAATTAACTTTTGAATTAATTTTATATTTAATATTGAGTTAATATAAATTAAATTGTTTAATTAATGTTTTTTTTATTTATTTAAGATTAATTAACTGAATTAATTTTATTTAAAAAGAAAAAAAAATCATTTATTAAATGAATTTTTGAAATTCAATTTAAAATTGAAATTCTTGCATGAGAATTAAGTTGGAGATGATTTTTTCTCCAACCGTGTTAAACCTTTTTAAACACCTATTTTTCCACCCAAATTAATCA[T]CACTTTGGTGTCAATTAGAGATGGTTTTGATTTGCATGTTATCTTCTTTAAATAAGAGTTGATTAACATCAAATCTAGTGGTTAATTATTGAGAAT…	T/C
Cla97Chr09	18298563	A	A	G	A	30|30	A	29|29	A	19|19	G	28|28	G	38|38	G	29|29	Intergenic								ATCACCAAAGAAATTGCTTCAATTTTGAGTTACAACAATGTGAGTATCAAAACTCTGTTTTTGGTGTTCAATTCTTAAAATTGATGTAGTTAGAGTGTTTTAGATTCAAATTGCTTTTGCATGTGTGTTCCTAACTCTTTCAATGATAACAATAATGGTAATGATAAAATTAGTGAGTTCCACACAATTTTCAACCACAATCAAATTGATCACATTTCATTACTCAATTAAATTACACAATTTCGAGGCGAACCCCAAACCTTATAGACGATTACGAAACATAGGTAAACAACAATAAAA[A]TAATCAATTGGAGTCCATTTTTTTTTTATATTACCATTGATCTTTCACTTAGTGTGAAATGGTGCAATAAGTATTAAATTACTAATTAATTTAAGT…	A/G
	267256

## Sheet: 2.Gene_list
	Gene structure information				Gene annotation
Chr.#	Gene id	Start	End	Strand	Description	Interpro	GO	GO.desc	EC.number
Cla97Chr02	Cla97C02G039740	27607391	27613983	-	ferric reduction oxidase 2-like	IPR000778 (Cytochrome b245, heavy chain), IPR013130 (Ferric reductase transmembrane component-like domain), IPR017938 (Riboflavin synthase-like beta-barrel)	GO:0016020, GO:0016021, GO:0016491, GO:0055114	ferric reduction oxidase 2-like	NA
Cla97Chr02	Cla97C02G039770	27678787	27683797	-	Protein FAR1-RELATED SEQUENCE 5		GO:0006355, GO:0008270	protein far1-related sequence 5-like	NA
Cla97Chr02	Cla97C02G039790	27688699	27691860	+	exosome complex component RRP41 homolog	IPR015847 (Exoribonuclease, phosphorolytic domain 2), IPR020568 (Ribosomal protein S5 domain 2-type fold), IPR027408 (PNPase/RNase PH domain)		exosome complex component rrp41 homolog	EC:2.7.7.56
Cla97Chr02	Cla97C02G039820	27704532	27707563	+	BTB/POZ domain protein			uncharacterized protein loc101206051	NA
Cla97Chr02	Cla97C02G039830	27716741	27722943	+	E3 ubiquitin ligase BIG BROTHER-related	IPR013083 (Zinc finger, RING/FYVE/PHD-type)	GO:0016874	e3 ubiquitin ligase big brother-related	NA
Cla97Chr02	Cla97C02G039880	27789033	27790964	+	Pentatricopeptide repeat	IPR002885 (Pentatricopeptide repeat), IPR011990 (Tetratricopeptide-like helical domain)		pentatricopeptide repeat-containing protein mitochondrial-like	NA
Cla97Chr02	Cla97C02G039900	27805420	27819443	+	myosin-1-like	IPR000048 (IQ motif, EF-hand binding site), IPR027417 (P-loop containing nucleoside triphosphate hydrolase)	GO:0000166, GO:0003774, GO:0003777, GO:0003779, GO:0005524, GO:0007018, GO:0008017, GO:0016459, GO:0051015	myosin-1-like isoform x1	NA
Cla97Chr02	Cla97C02G039910	27825059	27829842	+	FAD synthetase 2, chloroplastic-like	IPR014729 (Rossmann-like alpha/beta/alpha sandwich fold)	GO:0003919, GO:0009231	fad synthetase chloroplastic-like	EC:2.7.7.2
Cla97Chr02	Cla97C02G039920	27835676	27837362	+	F-box/LRR-repeat 4-like protein	IPR001611 (Leucine-rich repeat), IPR006553 (Leucine-rich repeat, cysteine-containing subtype)		f-box lrr-repeat protein 4	NA
Cla97Chr02	Cla97C02G039950	27857242	27858319	-	GRAM domain-containing protein	IPR004182 (GRAM domain)		NA	NA
Cla97Chr02	Cla97C02G039960	27864541	27867707	-	transcription factor DIVARICATA	IPR009057 (Homeodomain-like)	GO:0003677, GO:0005634, GO:0006351, GO:0006355	transcription factor srm1-like	NA
Cla97Chr02	Cla97C02G039970	27867760	27869449	-	Unknown protein			NA	NA
Cla97Chr02	Cla97C02G039980	27874745	27876372	+	Transmembrane protein, putative		GO:0016020, GO:0016021	uncharacterized protein loc109351337	NA
Cla97Chr02	Cla97C02G039800	27694843	27697055		Thioredoxin-like protein 4A
